# Supplementary material for: Dental eruption in afrotherian mammals
Source: BMC Biol. 2008 Mar 18;6:14. doi: 10.1186/1741-7007-6-14 (PMC2292681; doi:10.1186/1741-7007-6-14)
Supplement: Additional file 1 — Body size, gestation time and age at eruption and sexual maturity. Data on life history variables. [file 1741-7007-6-14-S1.xls]

## Sheet: Table-lifeHist
clade	Taxon	age at [female] sexual maturity (days)	age at sexual maturity (years)	log10 age sex maturity	gestation (days)	log10 gestation (days)	adult bodymass (g)	log10 bodymass	age with adult cheek teeth (years)	log age adult dentition	thoracolumbar verts	age adult teeth/sexMaturity	source
Marsupialia	Didelphis	178	0.487671	-0.311873	12	1.07918	1530	3.18469	0.92	-0.0362122	19	1.88652	Petrides 1949
Marsupialia	Macropus giganteus	1290	3.53425	0.548297	36	1.5563	49500	4.69461	6	0.778151	19	1.69767	Sharman et al. 1964
Marsupialia	Monodelphis domestica	122	0.334247	-0.475933	15	1.17609	105	2.02119	0.367123	-0.435188	19	1.09836	vanNievelt and Smith 2005
Marsupialia	Petrogale concinna	430	1.17808	0.0711756	30	1.47712	1250	3.09691	12	1.07918	19	10.186	Sanson 1989
Afrotheria	Amblysomus hottentotus				35	1.54407	80	1.90309			23
Afrotheria	Dugong dugon	3470	9.50685	0.978037	374	2.57287	360000	5.5563	7.5	0.875061	22	0.788905	Hillson 1986: 222
Afrotheria	Loxodonta africana	4018	11.0082	1.04172	670	2.82607	4800000	6.68124	29	1.4624	23	2.6344	Hillson 1986: 223
Afrotheria	Procavia capensis	500	1.36986	0.136677	215	2.33244	3600	3.5563	5	0.69897	30	3.65	Steyn and Hanks 1983
Afrotheria	Rhynchocyon chrysopygus	38	0.10411	-0.982509	42	1.62325	540	2.73239			20
Afrotheria	Tenrec ecaudatus	182	0.49863	-0.302221	58	1.76343	900	2.95424			23
Afrotheria	Trichechus inunguis	1096	3.00274	0.477518	328	2.51587	480000	5.68124	30	1.47712	21	9.99088	Domning and Hayek 1984
Xenarthra	Dasypus	365	1	0	133	2.12385	5500	3.74036			15
Archontoglires	Cavia porcellus	66	0.180822	-0.742749	68	1.83251	728	2.86213	1e-05	-5	19	5.5303e-05	Harman and Smith 1935
Archontoglires	Erethizon dorsatum	1095	3	0.477121	210	2.32222	8600	3.9345	2	0.30103	19	0.666667	Earle&Kramm1980
Archontoglires	Homo sapiens	4745	13	1.11394	280	2.44716	62035	4.79264	20	1.30103	17	1.53846	Smith 1989
Archontoglires	Lemur catta	595	1.63014	0.212224	135	2.13033	2555	3.40739	1.33	0.123852	19	0.815882	Smith 1989
Archontoglires	Macaca mulatta	1231	3.3726	0.527965	165	2.21748	8235	3.91566	5.5	0.740363	19	1.63079	Smith 1989
Archontoglires	Mus musculus	42	0.115068	-0.939044	19	1.27875	20.5	1.31175	0.08	-1.09691	19	0.695238	Zou 2003
Archontoglires	Oryctolagus cuniculus	730	2	0.30103	30	1.47712	2500	3.39794	0.08	-1.09691	19	0.04	Yardin 1974
Archontoglires	Pan troglodytes	3376	9.24932	0.96611	229	2.35984	44984	4.65306	11.5	1.0607	17	1.24334	Smith 1989
Archontoglires	Saimiri sciureus	1003	2.74795	0.439008	161	2.20683	925	2.96614	1.67	0.222716	20	0.607727	Smith 1989
Archontoglires	Sciurus	343	0.939726	-0.0269987	44	1.64345	533	2.72673	0.92	-0.0362122	19	0.979009	Hench 1984
Laurasiatheria	Bos taurus	548	1.50137	0.176488	277	2.44248	750000	5.87506	3	0.477121	19	1.99818	Sisson 1975:872
Laurasiatheria	Canis familiaris	510	1.39726	0.145277	63	1.79934	40000	4.60206	0.67	-0.173925	20	0.47951	Sisson 1975:1544
Laurasiatheria	Ceratotherium simium	1643	4.50137	0.653345	515	2.71181	2175000	6.33746	8	0.90309	22	1.77724	Hillman-Smith et al. 1985: 364
Laurasiatheria	Equus caballus	914	2.50411	0.398653	337	2.52763	500000	5.69897	4	0.60206	24	1.59737	Sisson 1975: 470
Laurasiatheria	Erinaceus europaeus	253	0.693151	-0.159172	30	1.47712	750	2.87506	0.33	-0.481486	20	0.476087	Morris 1978
Laurasiatheria	Felis catus	289	0.791781	-0.101395	65	1.81291	3900	3.59106	0.5	-0.30103	20	0.631488	Sisson 1975:1546
Laurasiatheria	Hippopotamus	1279	9	0.954243	234	2.36922	3750000	6.57403	16	1.20412	19	1.77778	Laws 1968; Smuts & Whyte 1981 for hippo maturity
Laurasiatheria	Llama	800	2.19178	0.340797	330	2.51851	140000	5.14613	5	0.69897	19	2.28125	Anderson 2006
Laurasiatheria	vespertilionid	502	1.37534	0.138411	50	1.69897	10	1	0.0767123	-1.11513	19	0.0557769	Fenton 1970 (Myotis); Jones 1967 (Nycticeius); refs in Hermanson et al. 1982. Gestation for N. balstoni on AnAge database ("210 days") is wrong; value of 50 is taken for Pipistrellus from Nowak 1999: 429
Laurasiatheria	Orcinus orca	3780	10.3562	1.0152	435	2.63849	3987500	6.6007	2	0.30103	21	0.193122	Asper et al. 1988; Heyning 1988
Laurasiatheria	Ovis aries	548	1.50137	0.176488	146	2.16435	110000	5.04139	2.25	0.352183	19	1.49863	Owen 1868: 352
Laurasiatheria	Suncus murinus	36	0.0986301	-1.00599	30	1.47712	45.9	1.66181	0.06	-1.22185	20	0.608333	Shigehara 1980b
Laurasiatheria	Sus scrofa	334	0.915068	-0.0385464	115	2.0607	180000	5.25527	1.67	0.222716	19	1.825	Sisson 1975:1272
Laurasiatheria	Tapirus terrestris	1095	3	0.477121	398	2.59988	250000	5.39794	2.5	0.39794	23	0.833333	Maffei 2003
Literature Cited
Anderson DE. 2006. Small Ruminant Research 61 (2006) 235–240
Asper ED et al. 1988. Inl. Zoo Yb. 27: 295-304.
Earle RD, Kramm KR. 1980. Journal Wildlife Management 44(2): 413-419.
Domning DP, Hayek LAC. 1984. Mammalia 48:105–127
Fenton MB. 1970. Canadian J. Zool. 48:817-820.
Harman and Smith 1935. Anatomical Record 66(1): 97-110.
Hench JE. 1984. J. Wildl. Manage. 48(4): 1409-1414.
Hermanson JW et al. 1982. J Mammalogy 63(3): 527-529.
Heyning JE. 1988. Marine Mammal Science 4(1):68-71.
Hillman Smith K et al. 1986. J Zool (Lond) 210:355-379.
Hillson S. 1986. Teeth Cambridge University Press.
Jones C. 1967. J Mamm. 49:l-19.
Laws RM 1968. East Afr Wildl J 6:19-52.
Maffei L. 2003. Tapir Conservation 12(2): 18-19.
Morris P. 1978. The use of teeth for estimating the age of wild mammals. Pages 483–494 in P. M. Butler, and K. A. Joysey, editors. Development, function and evolution of teeth. Academic Press, London, United Kingdom.
Nowak R. 1999. Walker's Mammals of the World. Baltimore: Johns Hopkins Univ Press.
Owen R. 1868. On the Anatomy of Vertebrates. London: Longmans, Green and Co.
Petrides GA. 1949. J Mammalogy 30(4): 64
Sanson GD: Morphological adaptations of teeth to diet and feeding in the Macropodoidea. In Kangaroos, Wallabies and Rat-kangaroos. Chipping Norton, NSW: Surrey Beatty & Sons; 1989:151-168.
Sharman GB et al. 1964. CSIRO Wildl. Res. 9: 20-49
Shigehara N. 1980. Primates 21:1-19.
Sisson and Grossman. 1975. The Anatomy of the Domestic Animals. 5th ed. Philadelphia: WB. Saunders.
Smith BH. 1989. Evolution 43(3): 683-688.
Smuts GL, IJ Whyte. 1981. Koedoe, 24:169-185.
Steyn D, Hanks J. 1983. J Zool (Lond) 201:247-257.
vanNievelt A and Smith KK. 2005. Paleobiology 31(2): 324–346.
Yardin, M. 1974. Mammalia 38:737-747.
Zou SJ, D’Souza RN, Ahlberg T, Bronckers AL. 2003. Arch Oral Biol 48:673-677.
