# Supplementary material for: Dental eruption in afrotherian mammals
Source: BMC Biol. 2008 Mar 18;6:14. doi: 10.1186/1741-7007-6-14 (PMC2292681; doi:10.1186/1741-7007-6-14)
Supplement: Additional file 2 — Metrics and other data for museum specimens. Original measurements, museum numbers and proportion of permanent teeth erupted for each specimen. [file 1741-7007-6-14-S2.xls]

## Sheet: metrics_7sept
clade	taxon	genus	species	mus#	adult teeth	erupted/10	nomTeeth	symphysis-condyle	prop adultJaw	medianJaw	CVadultJaw	sex	notes
Afrotheria	Chrysochloridae	Amblysomus	hottentotus	BMNH 59.5.12.1	P3/p3	2.5	b_oneThird	16.6	0.994012				owl pellet specimen. Max frag shows P4-M1 still erupting; lower m2 still in crypt
Afrotheria	Chrysochloridae	Amblysomus	hottentotus	BMNH 47.1399	P3-4/p3-4	5	c_half	17.4	1.04192			male	upper & lower m1-2 partially but not fully erupted. P3-4 show no wear; upper P4 roots part exposed, not deciduous
Afrotheria	Chrysochloridae	Amblysomus	hottentotus	BMNH 7.4.7.6	P3-4,M1/p3-4,m1	7.5	d_twoThirds	16.1	0.964072			female	M3s not fully erupted
Afrotheria	Chrysochloridae	Amblysomus	hottentotus	BMNH 14.11.21.3	P3-4,M1/p3-4,m1	7.5	d_twoThirds	16.1	0.964072				upper M3s unerupted, alveoli resorbed; lower m3s in crypt
Afrotheria	Chrysochloridae	Amblysomus	hottentotus	BMNH 4.6.6.3	P3-4,M1/p3-4,m1	7.5	d_twoThirds	16.4	0.982036			male
Afrotheria	Chrysochloridae	Amblysomus	hottentotus	BMNH 47.1401	P3-4,M1-2/p3-4,m1	8.75	d_twoThirds	16	0.958084
Afrotheria	Chrysochloridae	Amblysomus	hottentotus	BMNH 7.7.10.1	P3-4,M1/p3-4,m1-2	8.75	d_twoThirds	17				male	post max damaged; but orientation of alveolus indicates M3 not fully erupted. Lower m3 erupted
Afrotheria	Chrysochloridae	Amblysomus	hottentotus	BMNH 12.7.19.3	P2-4,M1-2,p2-4,m1-2	10	e_full	16	0.958084	16.7	4.48691
Afrotheria	Chrysochloridae	Amblysomus	hottentotus	BMNH 75.2009	P2-4,M1-2,p2-4,m1-2	10	e_full	15.9	0.952096			male
Afrotheria	Chrysochloridae	Amblysomus	hottentotus	BMNH 25.7.9.19	P2-4,M1-2,p2-4,m1-2	10	e_full	16.6	0.994012			female
Afrotheria	Chrysochloridae	Amblysomus	hottentotus	BMNH 47.1398	P2-4,M1-2,p2-4,m1-2	10	e_full	16.7	1			male
Afrotheria	Chrysochloridae	Amblysomus	hottentotus	BMNH 75.2008	P2-4,M1-2,p2-4,m1-2	10	e_full	16.5	0.988024			female
Afrotheria	Chrysochloridae	Amblysomus	hottentotus	BMNH 5.5.1.7	P2-4,M1-2,p2-4,m1-2	10	e_full	17.9	1.07186			female
Afrotheria	Chrysochloridae	Amblysomus	hottentotus	BMNH 98.10.8.4	P2-4,M1-2,p2-4,m1-2	10	e_full	17.4	1.04192
Afrotheria	Chrysochloridae	Amblysomus	hottentotus	BMNH 47.1397	P2-4,M1-2,p2-4,m1-2	10	e_full	17.1	1.02395			male
Afrotheria	Chrysochloridae	Amblysomus	hottentotus	BMNH 12.4.15.2	P2-4,M1-2,p2-4,m1-2	10	e_full	18	1.07784
Afrotheria	Chrysochloridae	Chrysochloris	asiatica	mnhnCG1983-940	no fully erupted teeth, some decids partly erupted	0	a_none	11.3	0.736156				skull is incompletely ossified, distorted; not dependable measures
Afrotheria	Chrysochloridae	Chrysochloris	asiatica	RS A58 2551	dP3, P4-M3/dp3,dp4,m1-3	7	d_twoThirds	15.3	0.996743				coll. sclater; “kaps Faolen”. both Lower i2s unerupted. Upper LI2 unerupted, RI2 erupted. Jaw and maxilla dissected; decids clearly visible
Afrotheria	Chrysochloridae	Chrysochloris	asiatica	BMNH 47.1396	P2-4,M1-2/p2-4,m1-2	8	d_twoThirds	13.7	0.892508				lower m3 partially erupted; uppers partly in crypt
Afrotheria	Chrysochloridae	Chrysochloris	asiatica	RS A58 2182	P2-4,M1-3, p3-4,m1-3	10	e_full	14.7	0.957655	15.35	2.41958	female	Wahlberg, J A, Damaraland, 1855/56. Ethmoid region slightly expanded; Upper I1 much bigger than I2-3
Afrotheria	Chrysochloridae	Chrysochloris	asiatica	mnhn1959-1793	P2-4,M1-3, p2-4,m1-3	10	e_full	14.7	0.957655				Pr J. Berlioz
Afrotheria	Chrysochloridae	Chrysochloris	asiatica	mnhn1962-2588	P2-4,M1-3, p2-4,m1-3	10	e_full	15.4	1.00326				delalande
Afrotheria	Chrysochloridae	Chrysochloris	asiatica	mnhn1962-2583	P2-4,M1-3, p2-4,m1-3	10	e_full	15.5	1.00977			male	coll. jules verraux
Afrotheria	Chrysochloridae	Chrysochloris	asiatica	mnhn1991-626	P2-4,M1-3, p2-4,m1-3	10	e_full	15.3	0.996743				no sutures on ulna, radius, femur, humerus, tibFib
Afrotheria	Chrysochloridae	Chrysochloris	asiatica	mnhn1962-2584	P2-4,M1-3, p2-4,m1-3	10	e_full	15.4	1.00326				coll 1820, delalande
Afrotheria	Chrysochloridae	Chrysospalax	trevelyani	BMNH 77.10.12.3	all decid	0	a_none	23.4	0.866667				no teeth fully erupted; yet no decid teeth clearly identifiable. Condyle damaged; jaw len estimated and matches glenoid-I1 alveolus distance. Sutures heavily marked in black ink
Afrotheria	Chrysochloridae	Chrysospalax	trevelyani	RS A58 3051	P3-4,M1/p3-4,m1-2	5	c_half	25.6	0.948148				upper M1 erupted, M2-3 erupting; max dissected, showing perm P3-4 (P2 unclear); dissected dentary shows all perm antemolars plus m1-2; but m3 not fully erupted
Afrotheria	Chrysochloridae	Chrysospalax	trevelyani	BMNH 3.6.2.9	P3-4,M1/p3-4,m1	6	d_twoThirds	24.7	0.914815			female	M2/m2 partially erupted; M/m3 still in crypts
Afrotheria	Chrysochloridae	Chrysospalax	trevelyani	BMNH 3.6.2.7	P3-4,M1-2/p3-4,m1-2	8	d_twoThirds	25	0.925926			male
Afrotheria	Chrysochloridae	Chrysospalax	trevelyani	BMNH 1939.1504	P3-4,M1-2/p3-4,m1-3	9	d_twoThirds	25.6	0.948148			male	M3s missing but based on alveoli not fully erupted. Lower m3s erupted
Afrotheria	Chrysochloridae	Chrysospalax	trevelyani	BMNH 76.3.24.2	P3-4,M1-3/p3-4,m1-2	9	d_twoThirds	25.9	0.959259
Afrotheria	Chrysochloridae	Chrysospalax	trevelyani	BMNH 3.6.2.8	P3-4,M1-3/p3-4,m1-3	10	e_full	26.1	0.966667	27	2.0823	female	edentulous
Afrotheria	Chrysochloridae	Chrysospalax	trevelyani	BMNH 98.10.8.2	P3-4,M1-3/p3-4,m1-3	10	e_full	26	0.962963			female
Afrotheria	Chrysochloridae	Chrysospalax	trevelyani	BMNH 4.6.6.2	P3-4,M1-3/p3-4,m1-3	10	e_full	26.4	0.977778			male	edentulous
Afrotheria	Chrysochloridae	Chrysospalax	trevelyani	BMNH 77.10.12.4	P3-4,M1-3/p3-4,m1-3	10	e_full	26.7	0.988889
Afrotheria	Chrysochloridae	Chrysospalax	trevelyani	BMNH 98.10.8.1	P3-4,M1-3/p3-4,m1-3	10	e_full	27	1
Afrotheria	Chrysochloridae	Chrysospalax	trevelyani	BMNH 25.7.9.21	P3-4,M1-3/p3-4,m1-3	10	e_full	27.1	1.0037
Afrotheria	Chrysochloridae	Chrysospalax	trevelyani	BMNH 76.3.24.3	P3-4,M1-3/p3-4,m1-3	10	e_full	27.5	1.01852
Afrotheria	Chrysochloridae	Chrysospalax	trevelyani	BMNH 77.3.6.2	P3-4,M1-3/p3-4,m1-3	10	e_full	27.5	1.01852				All m/M3s missing
Afrotheria	Chrysochloridae	Chrysospalax	trevelyani	RS A59 4152	P3-4,M1-3, p2-4,m1-3	10	e_full	27.1	1.0037
Afrotheria	Chrysochloridae	Eremitalpa	granti	BMNH 47.1383	P3-4,M1/p3-4,m1	6	d_twoThirds	11.6	0.935484				no ethmoid or temporal buldges; pea-shaped malleus that approaches pterygoid dorsally
Afrotheria	Chrysochloridae	Eremitalpa	granti	BMNH 47.1389	M1-3/m1-3	6	d_twoThirds	12.4	1				no ethmoid or temporal buldges; pea-shaped malleus that approaches pterygoid dorsally
Afrotheria	Chrysochloridae	Eremitalpa	granti	BMNH 47.1388	P3-4,M1/p3-4,m1-2	7	d_twoThirds	12.4	1				no ethmoid or temporal buldges; pea-shaped malleus that approaches pterygoid dorsally
Afrotheria	Chrysochloridae	Eremitalpa	granti	BMNH 39.471	M1-3/p4,m1-3	7	d_twoThirds	12.6	1.01613				no ethmoid or temporal buldges; pea-shaped malleus that approaches pterygoid dorsally
Afrotheria	Chrysochloridae	Eremitalpa	granti	BMNH 39.481	P3-4,M1-2/p3-4,m1-2	8	d_twoThirds	12.4	1				no ethmoid or temporal buldges; pea-shaped malleus that approaches pterygoid dorsally
Afrotheria	Chrysochloridae	Eremitalpa	granti	BMNH 47.1382	P3-4,M1-2/p3-4,m1-2	8	d_twoThirds	12.2	0.983871				no ethmoid or temporal buldges; pea-shaped malleus that approaches pterygoid dorsally; lower cheek teeth show conules!
Afrotheria	Chrysochloridae	Eremitalpa	granti	BMNH 49.245	P3-4,M1-3/m1-3	8	d_twoThirds	12.3	0.991935				no ethmoid or temporal buldges; pea-shaped malleus that approaches pterygoid dorsally
Afrotheria	Chrysochloridae	Eremitalpa	granti	BMNH 39.477	P3-4,M1-3/p3-4,m1-3	10	e_full	12.1	0.975806	12.4	2.41996
Afrotheria	Chrysochloridae	Eremitalpa	granti	BMNH 75.2004	P3-4,M1-3/p3-4,m1-3	10	e_full	12.3	0.991935				no ethmoid or temporal buldges; pea-shaped malleus that approaches pterygoid dorsally
Afrotheria	Chrysochloridae	Eremitalpa	granti	BMNH 47.1387	P3-4,M1-3/p3-4,m1-3	10	e_full	11.9	0.959677
Afrotheria	Chrysochloridae	Eremitalpa	granti	BMNH 39.483	P3-4,M1-3/p3-4,m1-3	10	e_full	12.9	1.04032
Afrotheria	Chrysochloridae	Eremitalpa	granti	BMNH 49.224	P3-4,M1-3/p3-4,m1-3	10	e_full	12.7	1.02419
Afrotheria	Chrysochloridae	Eremitalpa	granti	BMNH 47.1380	P3-4,M1-3/p3-4,m1-3	10	e_full	12	0.967742
Afrotheria	Chrysochloridae	Eremitalpa	granti	BMNH 47.1381	P3-4,M1-3/p3-4,m1-3	10	e_full	12.4	1
Afrotheria	Chrysochloridae	Eremitalpa	granti	BMNH 39.484	P3-4,M1-3/p3-4,m1-3	10	e_full	12.4	1
Afrotheria	Chrysochloridae	Eremitalpa	granti	BMNH 39.472	P3-4,M1-3/p3-4,m1-3	10	e_full	12.7	1.02419
Afrotheria	Chrysochloridae	Eremitalpa	granti	BMNH 75.2006	P3-4,M1-3/p3-4,m1-3	10	e_full	12.6	1.01613
Afrotheria	Chrysochloridae	Eremitalpa	granti namibensis	TM 41941	P3-4,M1-3/p3-4,m1-3	10	e_full	12.3	0.991935			male
Afrotheria	Chrysochloridae	Eremitalpa	granti	TM 8248	P3-4,M1-3/p3-4,m1-3	10	e_full	12.4	1			female
Afrotheria	Macroscelididae	Elephantulus	rozeti	mnhn1964-379	all decid	0	a_none	16.4	0.665314			female	Morocco, route Tiznit-Tafraout; 31km de Tiznit, 9 apr 1960; mission pasteur bon Girot
Afrotheria	Macroscelididae	Elephantulus	rozeti	mnhn1952-499	all decid	0	a_none	17.6	0.713996				Morocco, coll Varaldi, apr 1952
Afrotheria	Macroscelididae	Elephantulus	rozeti	mnhn1990-859	all decid	0	a_none					male	Morocco, Marrakesh Vivarium. born 22aug 1983; died31 October1983
Afrotheria	Macroscelididae	Elephantulus	rozeti	mnhn1974-261	M1,m1	2.5	b_oneThird	23.9	0.969574			female	Morocco, El Kalaa, M.Tranier
Afrotheria	Macroscelididae	Elephantulus	rozeti	mnhn1981-569	M1-2/m1-2	5	c_half	22.8	0.924949			male	Tunisia, tamezert, 1 dec 1976, JC Quentin
Afrotheria	Macroscelididae	Elephantulus	rozeti	mnhn1981-1335	P3-4,M1-2/p3-4,m1-2	10	e_full	24.9	1.01014	24.65	2.99186	female	Tunisia, coll. ?A.Chabaud
Afrotheria	Macroscelididae	Elephantulus	rozeti	mnhn1981-572	P3-4,M1-2/p3-4,m1-2	10	e_full	24	0.973631			male	Tunisia, tamezert, 1 dec 1976, JC Quentin
Afrotheria	Macroscelididae	Elephantulus	rozeti	mnhn1953-444	P3-4,M1-2/p3-4,m1-2	10	e_full	23.8	0.965517				Tunisia, coll. Babault
Afrotheria	Macroscelididae	Elephantulus	rozeti	mnhn1980-204	P3-4,M1-2/p3-4,m1-2	10	e_full	24.1	0.977688			male	Tunisia, tamezert, 1 dec 1976, JC Quentin
Afrotheria	Macroscelididae	Elephantulus	rozeti	mnhn1953-446	P3-4,M1-2/p3-4,m1-2	10	e_full	24.4	0.989858				Tunisia, coll. Babault
Afrotheria	Macroscelididae	Elephantulus	rozeti	mnhn1974-262	P3-4,M1-2/p3-4,m1-2	10	e_full	26	1.05477			male	Morocco, El Kalaa, M.Tranier
Afrotheria	Macroscelididae	Elephantulus	rozeti	mnhn1981-571	P3-4,M1-2/p3-4,m1-2	10	e_full	25.2	1.02231			male	Tunisia, tamezert, 1 dec 1976, JC Quentin
Afrotheria	Macroscelididae	Elephantulus	rozeti	mnhn1953-445	P3-4,M1-2/p3-4,m1-2	10	e_full	25	1.0142				Tunisia, coll. Babault
Afrotheria	Macroscelididae	Rhynchocyon	cirnei	UMZC E5001B	dP3-4/dp3-4	0	a_none	47	0.906461				M1/m1 present but not fullly erupted. Cusp tips of M2/m2 visible but still buried within max&jaw
Afrotheria	Macroscelididae	Rhynchocyon	petersi	BMNH 62.427	M1,m1	2	b_oneThird	48.3	0.931533			female
Afrotheria	Macroscelididae	Rhynchocyon	cirnei	BMNH 7.7.8.56	M1,m1	2	b_oneThird	51.3	0.989392			male	"claudi"
Afrotheria	Macroscelididae	Rhynchocyon		BMNH 62.420	M1-2,p4,m1-2	5	c_half	51.3	0.989392			male
Afrotheria	Macroscelididae	Rhynchocyon	petersi	BMNH 63.1852	P2-4,M1-2,p2-4,m1-2	10	e_full	49	0.945034	51.85	2.92942	female
Afrotheria	Macroscelididae	Rhynchocyon		BMNH 62.428	P2-4,M1-2,p2-4,m1-2	10	e_full	49.2	0.948891
Afrotheria	Macroscelididae	Rhynchocyon		BMNH 62.423	P2-4,M1-2,p2-4,m1-2	10	e_full	50.2	0.968177			female
Afrotheria	Macroscelididae	Rhynchocyon	cirnei	BMNH 7.7.8.54	P2-4,M1-2,p2-4,m1-2	10	e_full	51.9	1.00096			female	"claudi"
Afrotheria	Macroscelididae	Rhynchocyon	cirnei	BMNH 7.7.8.55	P2-4,M1-2,p2-4,m1-2	10	e_full	51.8	0.999036			male	"claudi"
Afrotheria	Macroscelididae	Rhynchocyon	cirnei	BMNH 19.5.8.16	P2-4,M1-2,p2-4,m1-2	10	e_full	54	1.04147			female	"claudi"
Afrotheria	Macroscelididae	Rhynchocyon	cirnei	BMNH 19.5.8.14	P2-4,M1-2,p2-4,m1-2	10	e_full	51.9	1.00096				"claudi"
Afrotheria	Macroscelididae	Rhynchocyon		BMNH 62.421	P2-4,M1-2,p2-4,m1-2	10	e_full	51.9	1.00096			male
Afrotheria	Macroscelididae	Rhynchocyon	petersi	BMNH 63.1854	P2-4,M1-2,p2-4,m1-2	10	e_full	52.2	1.00675			male
Afrotheria	Macroscelididae	Rhynchocyon	cirnei	BMNH 12.7.29.3	P2-4,M1-2,p2-4,m1-2	10	e_full	51.6	0.995178				"claudi"
Afrotheria	Tenrecidae	Oryzorictes	tetradactylus	RS A58 2660	dP3-4/dp3-4	0	a_none	15	0.714286				skull bisected; jaw dissected
Afrotheria	Tenrecidae	Oryzorictes	tetradactylus	RS A58 2662	dP3,dP4/m1	1	b_oneThird	16.3	0.77619
Afrotheria	Tenrecidae	Oryzorictes	tetradactylus	RS A58 2666	dP3-4/dp3-4,m1	1	b_oneThird	17.3	0.82381
Afrotheria	Tenrecidae	Oryzorictes	tetradactylus	RS A58 2657	dP3-dP4/dp3-4,m1	1	b_oneThird	16.9	0.804762
Afrotheria	Tenrecidae	Oryzorictes	tetradactylus	RS A58 2665	dP3-4,M1/dp3-4,m1	2	b_oneThird	16.7	0.795238
Afrotheria	Tenrecidae	Oryzorictes	tetradactylus	RS A59 2641	dP3,dP4,M1-2/dp3-4,m1-3	5	c_half	20.6	0.980952
Afrotheria	Tenrecidae	Oryzorictes	tetradactylus	RS A58 2661	dP3-4,M1-3/dp3-4,m1-3	6	d_twoThirds	19.3	0.919048				erupting p/P3-4 clearly visible
Afrotheria	Tenrecidae	Oryzorictes		UMZC E5453A	dp3-4,m1-3	6	d_twoThirds	20.7	0.985714
Afrotheria	Tenrecidae	Oryzorictes	tetradactylus	RS A58 2659	P3-4,M1-3	10	e_full			21	3.79976		max dissected; jaw missing
Afrotheria	Tenrecidae	Oryzorictes	tetradactylus	RS A58 2664	P3-4,M1-3/p3-4,m1-3	10	e_full	19.8	0.942857				skull bisected; interglen estimated
Afrotheria	Tenrecidae	Oryzorictes	tetradactylus	RS A58 2663	P3-4,M1-3/p3-4,m1-3	10	e_full	20.9	0.995238
Afrotheria	Tenrecidae	Oryzorictes	tetradactylus	UMZC E5453C	P3-4,M1-3/p3-4,m1-3	10	e_full	21.7	1.03333
Afrotheria	Tenrecidae	Oryzorictes	tetradactylus	umzc e5453d	P3-4,M1-3/p3-4,m1-3	10	e_full	21.1	1.00476
Afrotheria	Tenrecidae	Potamogale	velox	UMZC E5425 B	M1,m1	2.5	b_oneThird	32.3	0.747685
Afrotheria	Tenrecidae	Potamogale	velox	BMNH 26.11.1.62	M1,m1	2.5	b_oneThird	33.8	0.782407			male
Afrotheria	Tenrecidae	Potamogale	velox	RS A58 3379	dP4,M1/dp4,m1	2.5	b_oneThird	39	0.902778
Afrotheria	Tenrecidae	Potamogale	velox	RS A61 7014	dp4,m1	2.5	b_oneThird	31.5	0.729167
Afrotheria	Tenrecidae	Potamogale	velox	RS A59 1202	dp4,m1	2.5	b_oneThird	33.5	0.775463
Afrotheria	Tenrecidae	Potamogale	velox	BMNH uncat	M1,m1	2.5	b_oneThird	35.8	0.828704
Afrotheria	Tenrecidae	Potamogale	velox	UMZC E5425 L	M1,m1	2.5	b_oneThird	36.1	0.835648
Afrotheria	Tenrecidae	Potamogale	velox	BMNH 27.3.1.22	M1-2,m1-2	5	c_half	37	0.856481			female
Afrotheria	Tenrecidae	Potamogale	velox	mnhn1898-1576	M1-2/m1-2	5	c_half	40.9	0.946759
Afrotheria	Tenrecidae	Potamogale	velox	RS A59 3140	dP4,M1-2/dp4,m1-2	5	c_half	40.8	0.944444
Afrotheria	Tenrecidae	Potamogale	velox	BMNH 50.939	M1-2,m1-2	5	c_half	40.5	0.9375			male
Afrotheria	Tenrecidae	Potamogale	velox	BMNH 9.9.6.1	M1-2,m1-2	5	c_half	42.2	0.976852			female
Afrotheria	Tenrecidae	Potamogale	velox	mnhn1962-2520	M1-2/m1-2	5	c_half	41.7	0.965278				RCA, 1947
Afrotheria	Tenrecidae	Potamogale	velox	mnhnA7004	M1-2/m1-3	6.25	d_twoThirds	43	0.99537
Afrotheria	Tenrecidae	Potamogale	velox	RS A58 0704	dP4,M1-2/dp4,m1-3	6.25	d_twoThirds	39.7	0.918981
Afrotheria	Tenrecidae	Potamogale	velox	BMNH 26.11.1.65	M1-3,m1-3	7.5	d_twoThirds	39.9	0.923611			male
Afrotheria	Tenrecidae	Potamogale	velox	BMNH 98.10.7.6	M1-3,m1-3	7.5	d_twoThirds	41.4	0.958333			female
Afrotheria	Tenrecidae	Potamogale	velox	BMNH 26.11.1.63	M1-3,m1-3	7.5	d_twoThirds	42.7	0.988426
Afrotheria	Tenrecidae	Potamogale	velox	mnhn1947-866	P3-4,M1-3/p4,m1-3	9	d_twoThirds	42.4	0.981481				Chaigneau, 1947, Oubanghi
Afrotheria	Tenrecidae	Potamogale	velox	BMNH 32.6.19.5	M1-3,m1-3	10	e_full	41.2	0.953704	43.2	4.29449	female
Afrotheria	Tenrecidae	Potamogale	velox	UMZC E5425O	M1-3,m1-3	10	e_full	39.3	0.909722			male
Afrotheria	Tenrecidae	Potamogale	velox	RS A58 2916	P3-4,M1-3/p3-4,m1-3	10	e_full	42.8	0.990741
Afrotheria	Tenrecidae	Potamogale	velox	mnhn2006-344	P3-4,M1-3/p3-4,m1-3	10	e_full	43.2	1
Afrotheria	Tenrecidae	Potamogale	velox	BMNH 26.11.1.64	M1-3,m1-3	10	e_full	42.6	0.986111			male
Afrotheria	Tenrecidae	Potamogale	velox	BMNH 34.6.16.4	M1-3,m1-3	10	e_full	45.2	1.0463			male
Afrotheria	Tenrecidae	Potamogale	velox	mnhn1947-865	P3-4,M1-3/p3-4,m1-3	10	e_full	45	1.04167				Chaigneau, 1947, Oubanghi
Afrotheria	Tenrecidae	Potamogale	velox	mnhn1892-2064	P3-4,M1-3/p3-4,m1-3	10	e_full	42.3	0.979167			female	J.Dibowsky, Mission au Haut-Kemo
Afrotheria	Tenrecidae	Potamogale	velox	mnhn1892-2065	P3-4,M1-3/p3-4,m1-3	10	e_full	45.2	1.0463			male	J.Dibowsky, Mission au Haut-Kemo
Afrotheria	Tenrecidae	Potamogale	velox	mnhn1947-864	P3-4,M1-3/p3-4,m1-3	10	e_full	44.2	1.02315				Chaigneau, 1947, Oubanghi
Afrotheria	Tenrecidae	Potamogale	velox	BMNH 30.11.11.187	M1-3,m1-3	10	e_full	44.5	1.03009			female
Afrotheria	Tenrecidae	Setifer	setosus	mnhn1962-2421	M1-2/m1-2	4	c_half	33.4	0.961151			male	AL Rand, coll. 1929, missionFAA
Afrotheria	Tenrecidae	Setifer	setosus	mnhn1953-462	M1-2/m1-2	4	c_half	30.8	0.886331				no epiphyses fused on humerus, ulna, radius, tibFib, femur
Afrotheria	Tenrecidae	Setifer	setosus	mnhn1962-1064	M1-2/m1-2	4	c_half	30	0.863309
Afrotheria	Tenrecidae	Setifer	setosus	mnhn1960-3849	M1-2/m1-2	4	c_half	31.2	0.897842
Afrotheria	Tenrecidae	Setifer	setosus	mnhn1960-3852	M1-3/m1-2	5	c_half	31.3	0.900719
Afrotheria	Tenrecidae	Setifer	setosus	mnhn1987-106	M1-3/m1-3	6	d_twoThirds	33.3	0.958273			female	Paulian-Balsac 1951, 100km au sud Antsirabe?
Afrotheria	Tenrecidae	Setifer	setosus	mnhn1962-2420	M1-3/m1-3	6	d_twoThirds	34.8	1.00144			female	J Delacour, coll. 1929, missionFAA
Afrotheria	Tenrecidae	Setifer	setosus	mnhn1964-216	M1-3/m1-3	6	d_twoThirds	36.8	1.05899			female	Petter, Janvier 1964, Mahombo, 185, 0, 33.5, 20
Afrotheria	Tenrecidae	Setifer	setosus	mnhn1960-3851	M1-3/p3-4,m1-3	8	d_twoThirds	31.7	0.91223				A.Grandidier, Tana 1869
Afrotheria	Tenrecidae	Setifer	setosus	mnhn1987-107	P3,M1-3/p3-4,m1-3	8	d_twoThirds	35.4	1.01871			female	Paulian-Balsac 1951
Afrotheria	Tenrecidae	Setifer	setosus	mnhn1962-1065	P3-4,M1-3/p3-4,m1-2	9	d_twoThirds	30.6	0.880576
Afrotheria	Tenrecidae	Setifer	setosus	mnhn1950-3850	P3-4,M1-3/p3-4,m1-3	10	e_full	32.1	0.923741	34.75	9.80302
Afrotheria	Tenrecidae	Setifer	setosus	mnhn1962-1062	P3-4,M1-3/p3-4,m1-3	10	e_full	31.6	0.909353
Afrotheria	Tenrecidae	Setifer	setosus	mnhn1962-1063	P3-4,M1-3/p3-4,m1-3	10	e_full	34	0.978417
Afrotheria	Tenrecidae	Setifer	setosus	mnhn1962-2422	P3-4,M1-3/p3-4,m1-3	10	e_full	35.5	1.02158			male	missionFAA
Afrotheria	Tenrecidae	Setifer	setosus	mnhn1962-2424	P3-4,M1-3/p3-4,m1-3	10	e_full	30.2	0.869065				missionFAA
Afrotheria	Tenrecidae	Setifer	setosus	mnhn1962-1061	P3-4,M1-3/p3-4,m1-3	10	e_full	30.9	0.889209			male	foret de salohy
Afrotheria	Tenrecidae	Setifer	setosus	mnhn1882-1566	P3-4,M1-3/p3-4,m1-3	10	e_full	37.5	1.07914				M. Lantz
Afrotheria	Tenrecidae	Setifer	setosus	mnhn1882-1570	P3-4,M1-3/p3-4,m1-3	10	e_full	37.8	1.08777			male	M. Lantz, coll. 1881
Afrotheria	Tenrecidae	Setifer	setosus	mnhn1882-1568	P3-4,M1-3/p3-4,m1-3	10	e_full	38.5	1.10791			male	M. Lantz
Afrotheria	Tenrecidae	Setifer	setosus	mnhn1882-1571	P3-4,M1-3/p3-4,m1-3	10	e_full	39.2	1.12806			male	M. Lantz
Afrotheria	Tenrecidae	Tenrec	ecaudatus	ZMB 5010	dP2-dP4; dp2-dp4	0	a_none	23.4	0.345133				Madagaskar; Gerrard
Afrotheria	Tenrecidae	Tenrec	ecaudatus	ZMB 3884	dP2-dP4; dp2-dp4	0	a_none	29.3	0.432153				Pull; Madagaskar, 1865; Par. Mus.
Afrotheria	Tenrecidae	Tenrec	ecaudatus	ZMB 71602	dP2-dP4,M1; dp2-dp4,m1	2	b_oneThird	36.8	0.542773			female	Andranohinaly, Tulear, Madagaskar; Voeltzkow; 14.XI.1904
Afrotheria	Tenrecidae	Tenrec	ecaudatus	ZMB 10389	dP2-dP4,M1; dp2-dp4,m1	2	b_oneThird	39.3	0.579646				Madagaskar; Parregho G.
Afrotheria	Tenrecidae	Tenrec	ecaudatus	ZMB 71603	dP2-dP4,M1; dp2-dp4,m1	2	b_oneThird	31.9	0.470501			male	Andranohinaly, Tulear, Madagaskar; Voeltzkow; 14.XU.1904
Afrotheria	Tenrecidae	Tenrec	ecaudatus	BMNH 1939.1594	M1-2,m1-2	4	c_half	42.6	0.628319
Afrotheria	Tenrecidae	Tenrec	ecaudatus	BMNH 1939.1598	M1-2,m1-2	4	c_half	44.7	0.659292
Afrotheria	Tenrecidae	Tenrec	ecaudatus	UMZC E5431 P	UdP2-4,M1-2	4	c_half		0
Afrotheria	Tenrecidae	Tenrec	ecaudatus	BMNH 35.1.8.226	M1-2,m1-2	4	c_half	46.1	0.679941			male
Afrotheria	Tenrecidae	Tenrec	ecaudatus	BMNH 35.1.8.211	m1-2	4	c_half		0			female
Afrotheria	Tenrecidae	Tenrec	ecaudatus	BMNH 94.248	M1-2,m1-2	4	c_half	54.9	0.809735			male
Afrotheria	Tenrecidae	Tenrec	ecaudatus	BMNH 70.3.10.4	M1-2,m1-2	4	c_half	64.7	0.954277
Afrotheria	Tenrecidae	Tenrec	ecaudatus	BMNH 35.1.8.227	M1-2,m1-2	4	c_half	59.7	0.880531			male
Afrotheria	Tenrecidae	Tenrec	ecaudatus	ZMB 7963	M1-2; m1-2	4	c_half	60.5	0.89233			Anjouan, Comoren; Hildebrand	U&L P2-P4 as well as M3 are about to be fully erupted (crown above the gengival level)
Afrotheria	Tenrecidae	Tenrec	ecaudatus	BMNH 1939.1592	M1-3,m1-3	6	d_twoThirds	54.5	0.803835
Afrotheria	Tenrecidae	Tenrec	ecaudatus	UMZC E5431 N	U&L M1-3	6	d_twoThirds	55.9	0.824484
Afrotheria	Tenrecidae	Tenrec	ecaudatus	ZMB 71579	M1-3; m1-3	6	d_twoThirds	73.1	1.07817			Mohely, Gran Comoro; Prof. Voeltzkow; 21.XII.03	U&L P2-P4 are about to be fully erupted (crown above the gengival level); M3 are fully erupted
Afrotheria	Tenrecidae	Tenrec	ecaudatus	BMNH 70.5.5.42	P3-4,M1-3, p3-4,m1-3	10	e_full		0	67.8	17.1565
Afrotheria	Tenrecidae	Tenrec	ecaudatus	UMZC E5431 J	U&L P2-4,M1-3	10	e_full	56.3	0.830383
Afrotheria	Tenrecidae	Tenrec	ecaudatus	BMNH 1939.1600	P2-4,M1-3, p2-4,m1-3	10	e_full	62.2	0.917404
Afrotheria	Tenrecidae	Tenrec	ecaudatus	BMNH 35.1.8.216	P2-4,M1-3, p2-4,m1-3	10	e_full	57.6	0.849558			female
Afrotheria	Tenrecidae	Tenrec	ecaudatus	BMNH 25.11.7.10	P2-4,M1-3, p2-4,m1-3	10	e_full	58.9	0.868732
Afrotheria	Tenrecidae	Tenrec	ecaudatus	BMNH 998.d	P2-4,M1-3, p2-4,m1-3	10	e_full	60.4	0.890855
Afrotheria	Tenrecidae	Tenrec	ecaudatus	UMZC E5431 I	U&L P2-4,M1-3	10	e_full	65.9	0.971976
Afrotheria	Tenrecidae	Tenrec	ecaudatus	BMNH 25.11.7.15	P2-4,M1-3, p2-4,m1-3	10	e_full	69.4	1.0236
Afrotheria	Tenrecidae	Tenrec	ecaudatus	BMNH 97.12.2.4	P2-4,M1-3, p2-4,m1-3	10	e_full	67.6	0.99705			male
Afrotheria	Tenrecidae	Tenrec	ecaudatus	BMNH 1939.1593	P2-4,M1-3, p2-4,m1-3	10	e_full	66.5	0.980826			female
Afrotheria	Tenrecidae	Tenrec	ecaudatus	BMNH 35.1.8.208	P2-4,M1-3, p2-4,m1-3	10	e_full	67.1	0.989676			male
Afrotheria	Tenrecidae	Tenrec	ecaudatus	BMNH 35.1.8.213	P2-4,M1-3, p2-4,m1-3	10	e_full	66.7	0.983776			male
Afrotheria	Tenrecidae	Tenrec	ecaudatus	UMZC E5431Q	U&L P2-4,M1-3	10	e_full	70	1.03245
Afrotheria	Tenrecidae	Tenrec	ecaudatus	BMNH 48.21	P2-4,M1-3, p2-4,m1-3	10	e_full	76	1.12094			male
Afrotheria	Tenrecidae	Tenrec	ecaudatus	BMNH 35.1.8.210	P2-4,M1-3, p2-4,m1-3	10	e_full	68	1.00295			female
Afrotheria	Tenrecidae	Tenrec	ecaudatus	UMZC E5431 A	U&L P2-4,M1-3	10	e_full	79.1	1.16667
Afrotheria	Tenrecidae	Tenrec	ecaudatus	BMNH 35.1.8.228	P2-4,M1-3, p2-4,m1-3	10	e_full	72.5	1.06932			male
Afrotheria	Tenrecidae	Tenrec	ecaudatus	BMNH 97.9.1.56	P2-4,M1-3, p2-4,m1-3	10	e_full	83.3	1.22861			male
Afrotheria	Tenrecidae	Tenrec	ecaudatus	BMNH 30.3.15.2	P2-4,M1-3, p2-4,m1-3	10	e_full	79	1.16519
Afrotheria	Tenrecidae	Tenrec	ecaudatus	UMZC E5431 O	U&L P2-4,M1-3	10	e_full	80.6	1.18879
Afrotheria	Tenrecidae	Tenrec	ecaudatus	BMNH 77.4.2.13	P2-4,M1-3, p2-4,m1-3	10	e_full	97.4	1.43658
Afrotheria	Tenrecidae	Tenrec	ecaudatus	BMNH 77.4.2.14	P2-4,M1-3, p2-4,m1-3	10	e_full	92	1.35693			male
Afrotheria	Tenrecidae	Tenrec	ecaudatus	BMNH 6.6.3.10	P2-4,M1-3, p2-4,m1-3	10	e_full	65.1	0.960177			female
Afrotheria	Tenrecidae	Tenrec	ecaudatus	ZMB 71582	P2-4,M1-3; p2-4,m1-3	10	e_full	55.7	0.821534
Afrotheria	Tenrecidae	Tenrec	ecaudatus	BMNH 77.4.2.17	P2-4,M1-4, p2-4,m1-3	12	e_full	99.8	1.47198
Afrotheria	Hyracoidea	Procavia	capensis	ZMB 21782	dP1-dP4; dp1-dp4	0	a_none	50.2	0.791798				Nieuwveld Berge, Beaufort West; Dr Marloth
Afrotheria	Hyracoidea	Procavia	capensis	ZMB 21780	dP1-dP4; dp1-dp4	0	a_none	45.4	0.716088				Nieuwveld Berge, Beaufort West; Dr Marloth
Afrotheria	Hyracoidea	Procavia	capensis	ZMB 1987	dP1-dP4; dp2-dp4	0	a_none	31.7	0.5				Cap; Mund & Maire
Afrotheria	Hyracoidea	Procavia	capensis	ZMB 14148	dP1-dP4; dp1-dp4	0	a_none	48	0.757098				Kapland; Schlüber
Afrotheria	Hyracoidea	Procavia	capensis	ZMB 1985	dP1-dP4; dp1-dp4	0	a_none	47.6	0.750789				Cap; Bergius
Afrotheria	Hyracoidea	Procavia	capensis	ZMB 21851	dP1-dP4; dp1-dp4	0	a_none	44.6	0.70347			female	Chamis, Gr Namaland; Dr. L. Schultze
Afrotheria	Hyracoidea	Procavia	capensis	ZMB 21853	dP1-dP4; dp1-dp4	0	a_none	44.7	0.705047			female	Chamis, Gr Namaland; Dr. L. Schultze
Afrotheria	Hyracoidea	Procavia		UMZC H4981D	m1	0.769231	b_oneThird	47.7	0.752366			female
Afrotheria	Hyracoidea	Procavia		UMZC H4981C	m1	0.769231	b_oneThird	48.1	0.758675			male
Afrotheria	Hyracoidea	Procavia	capensis	ZMB 21804	dP1-dP4; dp1-dp4,m1	0.769231	b_oneThird	47.4	0.747634				Reg. Farm; Furstenwalde bin Windhuk; Dr. H. Lotz G.
Afrotheria	Hyracoidea	Procavia	capensis	ZMB 21812	dP1-dP4; dp1-dp4,m1	0.769231	b_oneThird	46.8	0.73817				hinterland nord öst von Windhoek; v; Thotha, 2.I.1906; subspecies on tag: windhuki
Afrotheria	Hyracoidea	Procavia	capensis	ZMB 44152	dP2-dP4,M1; dp1-dp4,m1	1.53846	b_oneThird	53.4	0.842271				Farm Düstenbrook bei Okahandja, Deutsch Süd West Afrika; Fr. E. Maclean
Afrotheria	Hyracoidea	Procavia	capensis	UMZC H4981E	dC,dP1-4,M1-2;dp1-4,m1	2.30769	b_oneThird	52.2	0.823344			male
Afrotheria	Hyracoidea	Procavia	capensis	ZMB 21882	C,P2-P3, dP4,M1; p2-p3, dp4,m1	4.61538	c_half	52.4	0.826498			female	Karedaus, 30km südw Chamis; Graf Sporneck
Afrotheria	Hyracoidea	Procavia		UMZC H4980K	C,P2-3,M1;p2-3,m1	5.38462	c_half	60	0.946372
Afrotheria	Hyracoidea	Procavia	capensis	ZMB 21888	C,P2-P3, dP4,M1; p2-p3, dp4,m1	5.38462	c_half	54.7	0.862776				Gobabis; Borchmann; subspecies on tag: windhuki
Afrotheria	Hyracoidea	Procavia	capensis	ZMB 21849	C,P2-P3, dP4,M1; p2-p3, m1	5.38462	c_half	54.8	0.864353			male	Chamis, Gr Namaland; Dr. L. Schultze
Afrotheria	Hyracoidea	Procavia		UMZC H4980J	C,P2-3,dP4,M1;p2-3,dp4,m1-2	6.15385	d_twoThirds	60.8	0.958991
Afrotheria	Hyracoidea	Procavia	capensis	UMZC H5051A	C,P2-3,dP4,M1-2;p2-3,dp4,m1-2	6.92308	d_twoThirds	60.8	0.958991			male	gilgil Uganda "P. jacksoni"
Afrotheria	Hyracoidea	Procavia	capensis	ZMB 21774	P2-4,M1; p2-4,m1-2	6.92308	d_twoThirds	57.2	0.902208
Afrotheria	Hyracoidea	Procavia	capensis	ZMB 21806	C,P2-4,M1; p2-4,m1	6.92308	d_twoThirds	55.7	0.878549			female	Chamis, Gr Namaland; Dr. L. Schultze
Afrotheria	Hyracoidea	Procavia		UMZC H4981B	C,P2-4,M1-2;p2-4,m1	7.69231	d_twoThirds	61.8	0.974763
Afrotheria	Hyracoidea	Procavia		UMZC H4980I	C,P2-4,M1-2;p2-4,m1-2	8.46154	d_twoThirds	58.7	0.925868
Afrotheria	Hyracoidea	Procavia	capensis	ZMB 21778	C,P2-4,M1-2; p2-4,m1-2	8.46154	d_twoThirds	59.7	0.94164				Nieuwveld Berge, Beaufort West; Dr Marloth
Afrotheria	Hyracoidea	Procavia	capensis	ZMB 12351	C,P2-4,M1-2; p2-4,m1-2	8.46154	d_twoThirds	63	0.993691			female	Kaokofeld; Volkmann; Z.G. 27.III.1902
Afrotheria	Hyracoidea	Procavia	capensis	ZMB 14619	C,P2-4,M1-2; p2-4,m1-2	8.46154	d_twoThirds	58.8	0.927445			female	Z.G. 12.III.1910
Afrotheria	Hyracoidea	Procavia	capensis	ZMB 21887	C,P2-4,M1-2; p2-4,m1-2	8.46154	d_twoThirds	60.9	0.960568			female	bei Kupferberg; Deutsch Süd West Afrika; Pueschel
Afrotheria	Hyracoidea	Procavia	capensis	ZMB 21776	C,P2-4,M1-2; p2-4,m1-3	9.23077	d_twoThirds	61.4	0.968454				Kranshoek, Clannvilliam; Dr. Marloth (sub species on the tag: marlothi)
Afrotheria	Hyracoidea	Procavia	capensis	UMZC H5081A	C,P2-4,M1-3;p2-4,m1-3	10	e_full	80.3	1.26656	63.4	9.2558		Cameroons "P. ruficeps"
Afrotheria	Hyracoidea	Procavia		UMZC H4981F	C,P2-4,M1-3;p2-4,m1-3	10	e_full	60.2	0.949527
Afrotheria	Hyracoidea	Procavia	capensis	UMZC H5101A-643A	C,P2-4,M1-3;p2-4,m1-3	10	e_full	61.5	0.970032			male	Abyssinia "P. abyssinica"
Afrotheria	Hyracoidea	Procavia		UMZC H4980H	C,P2-4,M1-3;p2-4,m1-3	10	e_full	63.2	0.996845
Afrotheria	Hyracoidea	Procavia	capensis	UMZC H5081B	C,P2-4,M1-3;p2-4,m1-3	10	e_full	77	1.21451			male	"Cameroons" "P. ruficeps"
Afrotheria	Hyracoidea	Procavia	capensis	UMZC H5101B	C,P2-4,M1-3;p2-4,m1-3	10	e_full	62.4	0.984227				"red sea province" "P. abyssinica"
Afrotheria	Hyracoidea	Procavia	capensis	ZMB 16181	C,P2-4,M1-3;p2-4,m1-3	10	e_full	63.4	1				Süd-Afrika; Ruhe; Z.G. 19.III.1912
Afrotheria	Hyracoidea	Procavia	capensis	ZMB uncat	C,P2-4,M1-3;p2-4,m1-3	10	e_full	65.7	1.03628			Male	Dr. K. Senglaub
Afrotheria	Hyracoidea	Procavia	capensis	ZMB 9770	C,P2-4,M1-3;p2-4,m1-3	10	e_full	63.9	1.00789				Velvor Drift, Oranje Fluss; Rehbork
Afrotheria	Hyracoidea	Procavia	capensis	ZMB 16120	C,P2-4,M1-3;p2-4,m1-3	10	e_full	64.8	1.02208				Z.G. 23.IX.1911
Afrotheria	Hyracoidea	Procavia	capensis	ZMB 21772	C,P2-4,M1-3;p2-4,m1-3	10	e_full	61.5	0.970032				Kaokofeld; Volkmann; subspecies on tag: welwitschii
Afrotheria	Hyracoidea	Procavia	capensis	ZMB 33950	C,P2-4,M1-3;p2-4,m1-3	10	e_full	63.9	1.00789				15 km südlisch von Gross-Omaruru, Deutsch Süd West Afrika; H. Kirchheim
Afrotheria	Hyracoidea	Procavia	capensis	ZMB 17692	C,P2-4,M1-3;p2-4,m1-3	10	e_full	63.4	1				Guchab, Otavi Tal; W. Barth
Archontoglires	Hominoidea	Symphalangus	syndactylus	ZMB 38585	M1-m1	2	b_oneThird	64.3	0.721661				Sumatra; Zoological Museum der University of Breslau T.
Archontoglires	Hominoidea	Symphalangus	syndactylus	ZMB 91318	M1; m1-m2	3	b_oneThird	63	0.707071			female	Pelembang, Südsumatra; 15.1.1931; J. Flemming V., J.J. Meuden S.
Archontoglires	Hominoidea	Symphalangus	syndactylus	ZMB 38592	M1; m1-m2	3	b_oneThird	68.7	0.771044				Sumatra; Zoological Museum der University of Breslau T.; Dr. W. Volz S.
Archontoglires	Hominoidea	Symphalangus	syndactylus	ZMB 38586	M1-M2; m1-m2	4	c_half	69.3	0.777778				West Sumatra; Zoological Museum der University of Breslau T.
Archontoglires	Hominoidea	Symphalangus	syndactylus	ZMB 38591	P4-M2; p4-M2	6	d_twoThirds	74.6	0.837262				Sumatra; Zoological Museum der University of Breslau T.
Archontoglires	Hominoidea	Symphalangus	syndactylus	ZMB 7850	P3-M2; p3-m2	8	d_twoThirds	70.4	0.790123				Petersen n°32
Archontoglires	Hominoidea	Symphalangus	syndactylus	ZMB 22067	P3-M2, p3-m2	8	d_twoThirds	72.4	0.81257			female	Sumatra; Zoological Garden 15.XI.15
Archontoglires	Hominoidea	Symphalangus	syndactylus	ZMB 46578	P3-M2; p3-m2	8	d_twoThirds	83.1	0.93266			female	Südsumatra; Zoological Garten Berlin; Gärtner S.V. 24.6.1933
Archontoglires	Hominoidea	Symphalangus	syndactylus	ZMB 38584	P3-M3; p3-m3	10	e_full	83.1	0.93266	89.1	4.02905	female	Lam Teuba, Sumatra; 28.7.1904; Zoological Museum der University of Breslau T.; Dr. W. Voltz S.
Archontoglires	Hominoidea	Symphalangus	syndactylus	ZMB 38588	P3-M3; p3-m3	10	e_full	86.3	0.968575			male	Sumatra; 17.10.1904; Zoological Museum der University of Breslau T.
Archontoglires	Hominoidea	Symphalangus	syndactylus	ZMB 45774	P3-M3; p3-m3	10	e_full	87	0.976431			female	Sumatra; 13.2.1934; Zoological Garten G.; Gärtner S. 24.6.1933
Archontoglires	Hominoidea	Symphalangus	syndactylus	ZMB 7843	P3-M3; p3-m3	10	e_full	89.1	1				Petersen
Archontoglires	Hominoidea	Symphalangus	syndactylus	ZMB 38589	P3-M3; p3-m3	10	e_full	90.6	1.01684			female	Banos Taroe, Sumatra; 16.2.1905; Zoological Museum der University of Breslau T.; Dr. W. Voltz S.
Archontoglires	Hominoidea	Symphalangus	syndactylus	ZMB 38582	P3-M3; p3-m3	10	e_full	91.7	1.02918			female	Sarah, Atjeh, Sumatra; Zoological Museum der University of Breslau T.; Dr. W. Voltz S.
Archontoglires	Hominoidea	Symphalangus	syndactylus	ZMB 38590	P3-M3; p3-m3	10	e_full	93.6	1.05051			male	Südsumatra; Zoological Museum der University of Breslau T.
Archontoglires	Hominoidea	Hylobates	lar	UMZC 7178D	dP3-4,M1/dp3-4,m1	2	b_oneThird	58	0.844865				Malay Peninsula, DFA Hervey
Archontoglires	Hominoidea	Hylobates	lar	UMZC 7178E	dP3-4,M1-2/dp3-4,m1-2	4	c_half	60.8	0.885652			male	Malay Peninsula, DFA Hervey
Archontoglires	Hominoidea	Hylobates	mülleri	UMZC E7180B	dP3-4/dp3-4	0	a_none	42.5	0.619082				Baram District, Sarawak, Borneo, C. Hose
Archontoglires	Hominoidea	Hylobates		ZMB 30954	M1; m1	2	b_oneThird	47.4	0.690459
Archontoglires	Hominoidea	Hylobates		ZMB 46511	M1; m1	2	b_oneThird	50.7	0.738529				Siam?; Landesmus Hannover?; Eisenhofer S. ?
Archontoglires	Hominoidea	Hylobates		ZMB 7888	M1; m1	2	b_oneThird	49.4	0.719592			male	Zoologischer Garten; H. mülleri ???
Archontoglires	Hominoidea	Hylobates	mülleri	ZMB 7867	M1; m1	2	b_oneThird	53.8	0.783685				Kapnas; Borneo, Selenka
Archontoglires	Hominoidea	Hylobates	agilis	ZMB 7831	M1; m1	2	b_oneThird	49.2	0.716679			male	Franck; H. lar (????)
Archontoglires	Hominoidea	Hylobates	mülleri	ZMB 7810	M1; m1-m2	3	b_oneThird	57.5	0.837582			male	Kapnas, Borneo, Selenka
Archontoglires	Hominoidea	Hylobates	lar	ZMB 38567	R/LM1; Lm1-m2, Rm1	3	b_oneThird	53.3	0.776402			male	Lam Teuba, Atjeh, Sumatra; 31.7.1904; Zoological Museum der University of Breslau T.
Archontoglires	Hominoidea	Hylobates	mülleri	ZMB 7804	M1; m1-m2	3	b_oneThird	55.1	0.802622			female	S.O. Borneo; Grabowski.
Archontoglires	Hominoidea	Hylobates	agilis	ZMB 38595	M1-M2; m1-m2	4	c_half	61.3	0.892935				Sumatra; Zoological Museum der University of Breslau T.; Dr. W. Volz S.
Archontoglires	Hominoidea	Hylobates		ZMB 7834	P3-M2; p3-m2	8	d_twoThirds	62.5	0.910415			female	A 4220
Archontoglires	Hominoidea	Hylobates		ZMB 16304	P3-M2; p3-m2	8	d_twoThirds	66	0.961398			male	species illigible, Zoologischer Garten 8.X.1912
Archontoglires	Hominoidea	Hylobates	agilis	ZMB 38556	P3-M3; p3-m3	10	e_full	63.5	0.924982	68.65	7.21043	female	Pelaroi, Sumatra; 27.9.1904; Zoological Museum der University of Breslau T.; Dr. W. Voltz S.
Archontoglires	Hominoidea	Hylobates	mülleri	ZMB 7814	P3-M3; p3-m3	10	e_full	63.4	0.923525			female	Malang, Borneo, Selenka
Archontoglires	Hominoidea	Hylobates	lar	ZMB 81045	P3-M3; p3-m3	10	e_full	66	0.961398			male	Bohorok ?; Sumatra; 1 22,05 Uhde
Archontoglires	Hominoidea	Hylobates	agilis	ZMB 38568	P3-M3; p3-m3	10	e_full	71.3	1.0386				Laut Kawas; Battak, 1500m; Sumatra; Zoological Museum der University of Breslau T.; Dr. W. Voltz S.
Archontoglires	Hominoidea	Hylobates	agilis	ZMB 85378	P3-M3; p3-m3	10	e_full	72	1.0488				Paoh, Ost-Sumatra; Dr. Moszkoroski
Archontoglires	Hominoidea	Hylobates	mülleri	UMZC E7180A	P3-M3; p3-m3	10	e_full	75.2	1.09541				Baram District, Sarawak, Borneo, C. Hose
Archontoglires	Platyrrhini	Saimiri		ZMB 8268	dP2-dP4; dp2-dp4	0	a_none	25.4	0.716502				Anat. Samml.; L.B. v. Sarck; (Chrysothryx)
Archontoglires	Platyrrhini	Saimiri		ZMB 35480	dP2-dP4; dp2-dp4	0	a_none	27.6	0.778561				Ayapua, Rio Purus, Amzonas; K. Lako S.; W. Ehrhardt
Archontoglires	Platyrrhini	Saimiri		ZMB uncat	dP2-dP4	0	a_none		0				Schulz-Kampfhenkel; no mandible
Archontoglires	Platyrrhini	Saimiri		ZMB 14611	M1; m1	2	b_oneThird	30	0.846262			male	Zool. G.; 24.II.1910
Archontoglires	Platyrrhini	Saimiri		ZMB 4029	dP2-dP4, M1; dp2-dp4, m1	2	b_oneThird	28.3	0.798307			female	Bogota; Gerrard
Archontoglires	Platyrrhini	Saimiri		ZMB 32208	dP2-dP4, M1-M2; dp3-dp4, m1-m2	4	c_half	27.6	0.778561			female	Amazonas; Kapitän Randens S.G.; Kessler
Archontoglires	Platyrrhini	Saimiri		ZMB A 2862 (??)	M1-M2; dp4, m1-m2	4	c_half	29.5	0.832158
Archontoglires	Platyrrhini	Saimiri		ZMB A 4168 (??)	P2-P4, M1-M2; p2-p4, m1-m3	9	d_twoThirds	31.2	0.880113				Aquarium; 28.2.1884
Archontoglires	Platyrrhini	Saimiri		ZMB uncat	P2-P4, M1-M3; p2-p4, m1-m3	10	e_full	33.7	0.950635	35.45	5.50391		Ohne Etikette
Archontoglires	Platyrrhini	Saimiri		ZMB 38445	P2-P4, M1-M3; p2-p4, m1-m3	10	e_full	35.1	0.990127			female	Manacapuru, Rio Solimoes, Amzonas, Brasilien; 27.6.1924; Umlauff J., Erhardt W.
Archontoglires	Platyrrhini	Saimiri	sciureus	ZMB 38477	P2-P4, M1-M3; p2-p4, m1-m3	10	e_full	33.1	0.933709				O. Schulz-Kampfhenkel S.G.
Archontoglires	Platyrrhini	Saimiri		ZMB 38444	P2-P4, M1-M3; p2-p4, m1-m3	10	e_full	33.7	0.950635			male	Manacapuru, Rio Solimoes, Amzonas, Brasilien; 5.7.1924; Umlauff J., Erhardt W.
Archontoglires	Platyrrhini	Saimiri	sciureus	ZMB 39474	P2-P4, M1-M3; p2-p4, m1-m3	10	e_full	33.3	0.939351				Tapuhy a; Riojary, Brasil; Schultz-Kampfhenkel S.G.
Archontoglires	Platyrrhini	Saimiri		ZMB 33817	P2-P4, M1-M3; p2-p4, m1-m3	10	e_full	38	1.07193				Jasel Marajo; Th. Flemming
Archontoglires	Platyrrhini	Saimiri		ZMB 5974	P2-P4, M1-M3; p2-p4, m1-m3	10	e_full	37.8	1.06629				Ecuador; Gerrard
Archontoglires	Platyrrhini	Saimiri		ZMB 14472	P2-P4, M1-M3; p2-p4, m1-m3	10	e_full	36.7	1.03526			male	Prov. Sara, Bolivien; 700 m; 5.2.1907; J. Steinbach
Archontoglires	Platyrrhini	Saimiri		ZMB 14470	P2-P4, M1-M3; p2-p4, m1-m3	10	e_full	35.8	1.00987				Prov. Sara, Bolivien; 700 m; 5.2.1907; J. Steinbach
Archontoglires	Platyrrhini	Saimiri		ZMB 37432	P2-P4, M1-M3; p2-p4, m1-m3	10	e_full	37.5	1.05783				Sta Guz; 5.1847; Zool. Mus. Der Univ. Kiel T.; Prof. Behn S.
Archontoglires	Strepsirhini	Otolemur	crassicaudatus	ZMB 64230	dP2-dP4, M1; dp2-dp4, m1	2	b_oneThird	31.3	0.734742				Mozambique; Peters; ssp ?
Archontoglires	Strepsirhini	Otolemur	crassicaudatus	ZMB 64288	dP2-dP4, M1; dp2-dp4, m1	2	b_oneThird	30.8	0.723005				Zanziba; sub-species agisymbanus
Archontoglires	Strepsirhini	Otolemur	crassicaudatus	ZMB 19951	dP2-dP4, M1; dp2-dp4, m1	2	b_oneThird	32.1	0.753521				Ssongea; Lademann; sub-species crassicaudatus
Archontoglires	Strepsirhini	Otolemur	crassicaudatus	ZMB 19953	dP2-dP4, M1; dp2-dp4, m1	2	b_oneThird	33.7	0.79108			female	Ngemba; 14.12.?; Lademann; sub-species crassicaudatus
Archontoglires	Strepsirhini	Otolemur	crassicaudatus	ZMB uncat	dP3-dP4, M1; dp3-dp4, m1-m2	3	b_oneThird	33.6	0.788732				Dar es Salaam; Werth; ssp ?
Archontoglires	Strepsirhini	Otolemur	crassicaudatus	ZMB 36932	P2, dP3-dP4, M1-M2; p2, dp3-dp4, m1-m2	4	c_half	32.2	0.755869				Mikindani, Deutsch Ost Afrika; 30.4.1911; M. Grote; sub-species lasiotis
Archontoglires	Strepsirhini	Otolemur	crassicaudatus	ZMB 5855	dP2-dP4, M1-M2; dp2-dp4, m1-m2	4	c_half	35.4	0.830986				Malange; von Mechow S.; sub-species monteiri
Archontoglires	Strepsirhini	Otolemur	crassicaudatus	ZMB 64203	P2, dP3-dP4, M1-M2; p2, dp3-dp4, m1-m2	4	c_half	36.1	0.847418				Pemba; Voeltzkow; sub-species agisymbanus
Archontoglires	Strepsirhini	Otolemur	crassicaudatus	ZMB 21654	P2, dP3, P4, M1-M3; p2, dp3, p4, m1-m3	8	d_twoThirds	36	0.84507			female	Chake-Chake, Pemba; 13.4.1903; Dr. A. Voeltzkow; sub-species agisymbanus
Archontoglires	Strepsirhini	Otolemur	crassicaudatus	ZMB 7591	P2-P4, M1-M3; p2-p4, m1-m3	10	e_full	40	0.938967	42.6	5.3007	male	Kahe; Lens; sub-species lasiotis
Archontoglires	Strepsirhini	Otolemur	crassicaudatus	ZMB 63769	P2-P4, M1-M3; p2-p4, m1-m3	10	e_full	38.8	0.910798				Kibwezi, 18.VII.1908; Sheffler; sub-species lasiotis
Archontoglires	Strepsirhini	Otolemur	crassicaudatus	ZMB 64206	P2-P4, M1-M3; p2-p4, m1-m3	10	e_full	43	1.00939				Kibwezi; Sheffler; sub-species lasiotis
Archontoglires	Strepsirhini	Otolemur	crassicaudatus	ZMB 4027	P2-P4, M1-M3; p2-p4, m1-m3	10	e_full	42.3	0.992958			female	West Afrika, Gerrard V.; sub-species garnetti
Archontoglires	Strepsirhini	Otolemur	crassicaudatus	ZMB 63751	P2-P4, M1-M3; p2-p4, m1-m3	10	e_full	39.9	0.93662			male	Morogono; IV.94; Stuhlemann; sub-species lasiotis
Archontoglires	Strepsirhini	Otolemur	crassicaudatus	ZMB 19957	P2-P4, M1-M3; p2-p4, m1-m3	10	e_full	42.4	0.995305			male	Strasse Ssongea, Lademann; sub-species crassicaudatus
Archontoglires	Strepsirhini	Otolemur	crassicaudatus	ZMB 19949	P2-P4, M1-M3; p2-p4, m1-m3	10	e_full	42.8	1.00469				Ngemba; 14.12.1913; Lademann; sub-species crassicaudatus
Archontoglires	Strepsirhini	Otolemur	crassicaudatus	ZMB 5542	P2-P4, M1-M3; p2-p4, m1-m3	10	e_full	41.5	0.974178			female	Malindi; G.A. Fischers; 11.6.1879; sub-species lasiotis
Archontoglires	Strepsirhini	Otolemur	crassicaudatus	ZMB 5295	P2-P4, M1-M3; p2-p4, m1-m3	10	e_full	40.6	0.953052				Ndi Taiba, Zanzibar; Hildebrandt; sub-species lasiotis
Archontoglires	Strepsirhini	Otolemur	crassicaudatus	ZMB 20606	P2-P4, M1-M3; p2-p4, m1-m3	10	e_full	45.5	1.06808			male	Sanyi, Ber. Mahenge; Münzner; sub-species crassicaudatus
Archontoglires	Strepsirhini	Otolemur	crassicaudatus	ZMB 64283	P2-P4, M1-M3; p2-p4, m1-m3	10	e_full	44.7	1.0493				Mossambique (Quadrumana); Peters; sub-species garnetti
Archontoglires	Strepsirhini	Otolemur	crassicaudatus	ZMB 64210	P2-P4, M1-M3; p2-p4, m1-m3	10	e_full	43.8	1.02817				Pangani, Masimani; Schillings; sub-species lasiotis
Archontoglires	Strepsirhini	Otolemur	crassicaudatus	ZMB 16212	P2-P4, M1-M3; p2-p4, m1-m3	10	e_full	45.5	1.06808			male	Zoologischer Garten; 1.V.1912; ssp ???
Archontoglires	Strepsirhini	Otolemur	crassicaudatus	ZMB 16505	P2-P4, M1-M3; p2-p4, m1-m3	10	e_full	45.7	1.07277			male	Zoologischer Garten; 19.V.1913; ssp ???
Archontoglires	Strepsirhini	Perodicticus	potto	ZMB 84315	dP2-dP4; dp2-dp4	0	a_none	28.4	0.63964				Victoria; 8.VII.1898; Preuss P.
Archontoglires	Strepsirhini	Perodicticus	potto	ZMB 84306	P2, dP3-dP4, M1; p2, dp3-dp4, m1-m2	3	b_oneThird	34.3	0.772523				zw. Baraka u. Kassongo; Grauer
Archontoglires	Strepsirhini	Perodicticus	potto	UMZC E8251D	P4,M1/p4,m1,m2	5	c_half	34.5	0.777027
Archontoglires	Strepsirhini	Perodicticus	potto	ZMB 84331	P2, dP3, P4, M1-M2; p2, dp3, p4, m1-m3	7	d_twoThirds	40.9	0.921171			female	Abo. ?; West-Afrika; Buchholz
Archontoglires	Strepsirhini	Perodicticus	potto	ZMB 3611	P2-P4, M1-M3; p2-p4, m1-m3	10	e_full	40.2	0.905405	44.4	4.66938	female
Archontoglires	Strepsirhini	Perodicticus	potto	ZMB 30754	P2-P4, M1-M3; p2-p4, m1-m3	10	e_full	44.4	1			male	Ajos-Höhe, Kamerun; Dr; Reichnow; 17.II.1920
Archontoglires	Strepsirhini	Perodicticus	potto	ZMB 16129	P2-P4, M1-M3; p2-p4, m1-m3	10	e_full	42.4	0.954955			female	Zoologischer Garten; 1.III.1912
Archontoglires	Strepsirhini	Perodicticus	potto	ZMB 17258	P2-P4, M1-M3; p2-p4, m1-m3	10	e_full	45.7	1.02928				Buar, Kamerun; Naumann; 8.I.1914
Archontoglires	Strepsirhini	Perodicticus	potto	ZMB 86040	P2-P4, M1-M3; p2-p4, m1-m3	10	e_full	44.6	1.0045				Zenker
Archontoglires	Strepsirhini	Perodicticus	potto	ZMB 18321	P2-P4, M1-M3; p2-p4, m1-m3	10	e_full	44.2	0.995495			male	Sangmelima, Kamerun; 19.IX.1913
Archontoglires	Strepsirhini	Perodicticus	potto	ZMB 84307	P2-P4, M1-M3; p2-p4, m1-m3	10	e_full	46.2	1.04054			male	Akonangi; IX.1909; Tessmann
Archontoglires	Strepsirhini	Lemur	catta	BMNH 35.1.8.34	dP3-4/dp3-4	0	a_none	30.1	0.551282			male	tabiky, W. of Ankazoabo, Delacour et al.
Archontoglires	Strepsirhini	Lemur	catta	BMNH 97.9.1.5	dP3-4,M1	2	b_oneThird					male	zhosy, bara county(?), F.Major
Archontoglires	Strepsirhini	Lemur	catta	BMNH 35.1.8.40	dP3,M1-2/dp3-4,m1-3	5	c_half	49.4	0.904762			female	tabiky, W. of Ankazoabo, Delacour et al.
Archontoglires	Strepsirhini	Lemur	catta	BMNH 35.1.8.36	DP3-4,M1-2/dp3,p4,m1-2	5	c_half	49.8	0.912088			male	tabiky, W. of Ankazoabo, Delacour et al.
Archontoglires	Strepsirhini	Lemur	catta	BMNH 35.1.8.35	dP3-4,M1-2/p3-4,m1-2	6	d_twoThirds	48	0.879121			male	tabiky, W. of Ankazoabo, Delacour et al.
Archontoglires	Strepsirhini	Lemur	catta	BMNH 35.1.8.37	dP3,P4,M1-3/dp3-4,m1-3	7	d_twoThirds	50.1	0.917582			female	tabiky, W. of Ankazoabo, Delacour et al.
Archontoglires	Strepsirhini	Lemur	catta	BMNH 93.12.6.3	dP3,P4,M1-3/dp3,m1-3	7	d_twoThirds	52.8	0.967033				antinosy, S. Mad,JT Last
Archontoglires	Strepsirhini	Lemur	catta	BMNH 79.6.16.1	P3-4,M1-3/p3-4,m1-3	10	e_full	51.6	0.945055	54.6	3.15451		Fianarazoa; decid upper canines still in place; perm visible beneath. All cheek teeth perm.
Archontoglires	Strepsirhini	Lemur	catta	BMNH 35.1.8.38	P3-4,M1-3/p3-4,m1-3	10	e_full	52.9	0.968864			female	tabiky, W. of Ankazoabo, Delacour et al.
Archontoglires	Strepsirhini	Lemur	catta	BMNH 35.1.8.43	P3-4,M1-3/p3-4,m1-3	10	e_full	54.1	0.990842			female	Tsimanampetsotsy, Delacour et al.
Archontoglires	Strepsirhini	Lemur	catta	BMNH 25.4.10.3	P3-4,M1-3/p3-4,m1-3	10	e_full	54.4	0.996337			male	tulear, Lamberton
Archontoglires	Strepsirhini	Lemur	catta	BMNH 93.12.6.2	P3-4,M1-3/p3-4,m1-3	10	e_full	54.6	1			male	antinosy, S. Mad,JT Last
Archontoglires	Strepsirhini	Lemur	catta	BMNH 79.6.16.2	P3-4,M1-3/p3-4,m1-3	10	e_full	55.6	1.01832				fianarazoa
Archontoglires	Strepsirhini	Lemur	catta	BMNH 25.12.9.3	P3-4,M1-3/p3-4,m1-3	10	e_full	55.6	1.01832			male	ankazoaba, Lamberton
Archontoglires	Strepsirhini	Lemur	catta	BMNH 35.1.8.39	P3-4,M1-3/p3-4,m1-3	10	e_full	56.6	1.03663			female	tabiky, W. of Ankazoabo, Delacour et al.
Archontoglires	Strepsirhini	Lemur	catta	BMNH 25.12.9.4	P3-4,M1-3/p3-4,m1-3	10	e_full	57	1.04396			female	ankazoaba, Lamberton
Archontoglires	Strepsirhini	Eulemur	fulvus	ZMB A 1850 (?)	deciduous C and P erupted only	0	a_none	30.3	0.495098				Gerrard
Archontoglires	Strepsirhini	Eulemur	fulvus	BMNH 48.148	dP3-4,M1/dp3-4,m1	2	b_oneThird	45.9	0.75			male	forest, 20m E Imerimandroso, CS Webb
Archontoglires	Strepsirhini	Eulemur	fulvus rufus	ZMB 45408	dP3-dP4, M1; dp2-dp4, m1	2	b_oneThird	52.2	0.852941				Z.G.Bln. G., 2.3.1929-1.3.1933; on the skull is written: Lemur rufifrons x mongoz (certainly the parents)
Archontoglires	Strepsirhini	Eulemur	fulvus rufus	ZMB 4915	P2-P3, dP4, M1-M2; p2, dp3-dp4, m1-m2	5	c_half	58.3	0.952614			female	Naverdez Bai (?), N.W. Madagaskar; Gerrard; species written originally is rufifrons
Archontoglires	Strepsirhini	Eulemur	fulvus	BMNH 91.1.22.4	P3-4,M1-2/p3-4,m1-2	8	d_twoThirds	58.8	0.960784				ancrontsanga, Last
Archontoglires	Strepsirhini	Eulemur	fulvus rufus	ZMB 4914	P2-P4, M1-M2; p2-p4, m1-m3	9	d_twoThirds	58.3	0.952614			male	Narinda Bai, N.W. Madagaskar; Gerrard
Archontoglires	Strepsirhini	Eulemur	fulvus fulvus	ZMB 44476	P2-P4, M1-M3; p2-p4, m1-m3	10	e_full	59.8	0.977124	61.2	4.42421		Ambatandrazaka, Madagaskar; O. Ruge, Tramard S.
Archontoglires	Strepsirhini	Eulemur	fulvus albifrons	ZMB 12458	P2-P4, M1-M3; p2-p4, m1-m3	10	e_full	62.7	1.02451			male	Z.G.; 4.XI. 1901
Archontoglires	Strepsirhini	Eulemur	fulvus rufus	ZMB 12289	P2-P4, M1-M3; p2-p4, m1-m3	10	e_full	56.2	0.918301			female	Z.G. Berlin; 13.8.1900
Archontoglires	Strepsirhini	Eulemur	fulvus fulvus	ZMB 44478	P2-P4, M1-M3; p2-p4, m1-m3	10	e_full	58.9	0.962418			female	Umgebung von Tarnatave, Madagaskar; O. Ruge, Tramond S.
Archontoglires	Strepsirhini	Eulemur	fulvus collaris	ZMB 44668	P2-P4, M1-M3; p2-p4, m1-m3	10	e_full	61.7	1.00817			male	Eminiming, Tal von Ranomafana, Prov. Ft. Dauphin, Südostmadagaskar; Dr. H. Bluntschli
Archontoglires	Strepsirhini	Eulemur	fulvus rufus	ZMB 313	P2-P4, M1-M3; p2-p4, m1-m3	10	e_full	65	1.06209			female	Z. G. 1851
Archontoglires	Strepsirhini	Eulemur	fulvus albifrons	ZMB 44662	P2-P4, M1-M3; p2-p4, m1-m3	10	e_full	62.6	1.02288			male	Col Pierre Radam; Prov. Maroantsetra, Ost Madagaskar; Dr. H. Bluntschli
Archontoglires	Strepsirhini	Eulemur	fulvus mayottensis	ZMB 83852	P2-P4, M1-M3; p2-p4, m1-m3	10	e_full	60.7	0.99183			female	Island Mayotte; Comoren; Voeltzkow
Archontoglires	Scandentia	Tupaia	javanica	ZMB 33977	P1-P3, dP4; p1-p3, dp4	2	b_oneThird	18	0.639432			male	Fort de Kock/Sumatra; Volz
Archontoglires	Scandentia	Tupaia	javanica	ZMB 33978	P1-P3, dP4; p1-p3, dp4	2	b_oneThird	18.8	0.667851			male	Pola/Sumatra; Volz S.
Archontoglires	Scandentia	Tupaia	javanica	ZMB 36069	P1-P3, dP4; p1-p3, dp4	2	b_oneThird	20.7	0.735346				Buitenzorg/Java; 1892; Semon S.
Archontoglires	Scandentia	Tupaia	javanica	ZMB 36066	P1-P3, dP4; p1-p3, dp4	2	b_oneThird	22.3	0.792185				Buitenzorg/Java; 1892; Semon S.
Archontoglires	Scandentia	Tupaia	javanica	ZMB 36064	P1-P3, dP4, M1; p1-p3, dp4, m1	4	c_half	23.8	0.845471				Buitenzorg/Java; 1892; Semon S.
Archontoglires	Scandentia	Tupaia	javanica	ZMB 10426	P1-P3, dP4, M1; p1-p3, dp4, m1	4	c_half	21.8	0.774423			male	Buitenzorg/Java; Semon S.
Archontoglires	Scandentia	Tupaia	javanica	ZMB 36062	P1-P3, dP4, M1; p1-p3, dp4, m1	4	c_half	23.3	0.827709				Buitenzorg/Java; 1892; Semon S.
Archontoglires	Scandentia	Tupaia	javanica	ZMB 36067	P1-P3, dP4, M1; p1-p3, dp4, m1	4	c_half	23.4	0.831261				Buitenzorg/Java; 1892; Semon S.
Archontoglires	Scandentia	Tupaia	javanica	ZMB 22242	P1-P3, dP4, M1-M2; p1-p3, dp4, m1-m2	6	d_twoThirds	26.7	0.94849				Buitenzorg/Java; Semon S.
Archontoglires	Scandentia	Tupaia	javanica	ZMB 48735	P1-P3, dP4, M1-M2; p1-p3, dp4, m1-m3	7	d_twoThirds	26.5	0.941385			female	Kampoeng-Langis bei Masing, Res. Buitenzorg, Java; 26.7.1937. P.F. Frank
Archontoglires	Scandentia	Tupaia	javanica	ZMB 40967	U&L P1-4, M1-3	10	e_full	27.6	0.980462	28.15	2.24718	female	Tjerimay, Java, 800m; J.J. Menden & O. Neumann; Gemischter Wald; 2.11.1928
Archontoglires	Scandentia	Tupaia	javanica	ZMB 48732	U&L P1-4, M1-3	10	e_full	27.4	0.973357			female	Kampoeng Langis bei Masing; Res. Buitenzorg; Java; 23.7.1937; P.F. Frank S.G.
Archontoglires	Scandentia	Tupaia	javanica	ZMB 48733	U&L P1-4, M1-3	10	e_full	27.5	0.976909			female	Kampoeng-Langis bei Masing, Res. Buitenzorg, Java; 26.7.1937. P.F. Frank
Archontoglires	Scandentia	Tupaia	javanica	ZMB 48734	U&L P1-4, M1-3	10	e_full	27.7	0.984014			female	Kampoeng-Langis bei Masing, Res. Buitenzorg, Java; 25.7.1937. P.F. Frank
Archontoglires	Scandentia	Tupaia	javanica	ZMB 36063	U&L P1-4, M1-3	10	e_full	28.3	1.00533				Buitenzorg/Java; 1892; Semon S.
Archontoglires	Scandentia	Tupaia	javanica	ZMB 33974	U&L P1-4, M1-3	10	e_full	28.3	1.00533			male	Fort de Kock/Sumatra; Volz
Archontoglires	Scandentia	Tupaia	javanica	ZMB 24809	U&L P1-4, M1-3	10	e_full	28.7	1.01954			male	Buitenzorg/Java; Semon S.
Archontoglires	Scandentia	Tupaia	javanica	ZMB 48736	U&L P1-4, M1-3	10	e_full	29.3	1.04085			female	Kampoeng Tad-joerhalang, am Bach Tjipasiraman; Res; Buitenzorg, Java; 1.8.1937. P.F. Frank S.G.
Archontoglires	Scandentia	Tupaia	javanica	ZMB 36068	U&L P1-4, M1-3	10	e_full	28	0.994671				Buitenzorg/Java; 1892; Semon S.
Archontoglires	Scandentia	Tupaia	javanica	ZMB 40966	U&L P1-4, M1-3	10	e_full	28.8	1.02309			male	Tjerimay, Java, 800m; J.J. Menden & O. Neumann; Gemischter Wald; 2.11.1928
Laurasiatheria	Erinaceidae	Echinosorex	gymnura	ZMB 46121	dP3; dp3	0	a_none	32.5	0.52589			female	Bang Mara, Halbinsel Siam; 2.12.1932; K. Gercke
Laurasiatheria	Erinaceidae	Echinosorex	gymnura	BMNH 1855.12.24.90	M1,m1	2	b_oneThird	39.4	0.63754
Laurasiatheria	Erinaceidae	Echinosorex	gymnura	BMNH 61.1157	M1-3,m1-3	6	d_twoThirds	54.9	0.88835			female
Laurasiatheria	Erinaceidae	Echinosorex	gymnura	BMNH 14.12.8.104	M1-3,m1-3	6	d_twoThirds	54	0.873786			female
Laurasiatheria	Erinaceidae	Echinosorex	gymnura	BMNH 8.7.17.9	M1-3,m1-3	6	d_twoThirds	60	0.970874			male
Laurasiatheria	Erinaceidae	Echinosorex	gymnura	ZMB 48090	dP3, P4,M1-2, dp3, p4,m1-3	7	d_twoThirds	48.9	0.791262			male	Paumbang, Sumatra; I.1936; P.F. Franck
Laurasiatheria	Erinaceidae	Echinosorex	gymnura	BMNH 55.1453	P3-4,M1-3, p3-4,m1-3	10	e_full	56.3	0.911003	61.8	7.22763	female
Laurasiatheria	Erinaceidae	Echinosorex	gymnura	BMNH 55.1452	P3-4,M1-3, p3-4,m1-3	10	e_full	57.8	0.935275			female
Laurasiatheria	Erinaceidae	Echinosorex	gymnura	BMNH 6.10.4.13	P3-4,M1-3, p3-4,m1-3	10	e_full					female
Laurasiatheria	Erinaceidae	Echinosorex	gymnura	BMNH 34.7.18.87	P3-4,M1-3, p3-4,m1-3	10	e_full	55.9	0.904531
Laurasiatheria	Erinaceidae	Echinosorex	gymnura	BMNH 60.5.4.73	P3-4,M1-3, p3-4,m1-3	10	e_full	61.8	1
Laurasiatheria	Erinaceidae	Echinosorex	gymnura	BMNH 14.12.8.103	P3-4,M1-3, p3-4,m1-3	10	e_full	58.1	0.940129			female
Laurasiatheria	Erinaceidae	Echinosorex	gymnura	BMNH 14.12.8.101	P3-4,M1-3	10	e_full					male
Laurasiatheria	Erinaceidae	Echinosorex	gymnura	BMNH 0.3.30.3	P3-4,M1-3, p3-4,m1-3	10	e_full	62.5	1.01133
Laurasiatheria	Erinaceidae	Echinosorex	gymnura	BMNH 71.2613	P3-4,M1-3, p3-4,m1-3	10	e_full	63.8	1.03236			male
Laurasiatheria	Erinaceidae	Echinosorex	gymnura	BMNH 51.180	P3-4,M1-3, p3-4,m1-3	10	e_full	67.5	1.09223			male
Laurasiatheria	Erinaceidae	Echinosorex	gymnura	BMNH 14.12.8.102	P3-4,M1-3, p3-4,m1-3	10	e_full	55.1	0.891586			female
Laurasiatheria	Erinaceidae	Echinosorex	gymnura	BMNH 91.10.7.45	P3-4,M1-3, p3-4,m1-3	10	e_full	58.7	0.949838
Laurasiatheria	Erinaceidae	Echinosorex	gymnura	BMNH 55.12.24.375	P3-4,M1-3, p3-4,m1-3	10	e_full	65.7	1.06311
Laurasiatheria	Erinaceidae	Echinosorex	gymnura	BMNH 58.5.4.276	P3-4,M1-3, p3-4,m1-3	10	e_full	65.8	1.06472
Laurasiatheria	Erinaceidae	Echinosorex	gymnura	BMNH 76.5.2.7	P3-4,M1-3, p3-4,m1-3	10	e_full	66.5	1.07605
Laurasiatheria	Erinaceidae	Erinaceus		UMZC 2007.1.1	dP4,M1-2	5	c_half
Laurasiatheria	Erinaceidae	Erinaceus		UMZC 2007.1.6	dP4,M1-2	5	c_half
Laurasiatheria	Erinaceidae	Erinaceus		UMZC 2007.1.5	dP4,M1-2/dp4,m1-2	5	c_half	37.3	0.861432
Laurasiatheria	Erinaceidae	Erinaceus		UMZC 2007.1.11	dp4,m1-2	5	c_half	35.2	0.812933
Laurasiatheria	Erinaceidae	Erinaceus		UMZC 2007.1.10	dp4,m1-2	5	c_half	37.5	0.866051
Laurasiatheria	Erinaceidae	Erinaceus		UMZC 2007.1.3	dP4,M1-2/dp4,m1-2	5	c_half	35.9	0.829099
Laurasiatheria	Erinaceidae	Erinaceus		UMZC 2007.1.15	M1-3	7.5	d_twoThirds
Laurasiatheria	Erinaceidae	Erinaceus		UMZC 2007.1.7	M1-3	7.5	d_twoThirds
Laurasiatheria	Erinaceidae	Erinaceus		UMZC 2007.1.9	M1-3,m1-3	7.5	d_twoThirds	39.8	0.919169
Laurasiatheria	Erinaceidae	Erinaceus		UMZC 2007.1.2	M1-3	7.5	d_twoThirds
Laurasiatheria	Erinaceidae	Erinaceus		UMZC 2007.1.13	m1-3	7.5	d_twoThirds	38.2	0.882217
Laurasiatheria	Erinaceidae	Erinaceus		UMZC 2007.1.4	M1-3, p4-m3	8.75	d_twoThirds	40.2	0.928406
Laurasiatheria	Erinaceidae	Erinaceus		UMZC E5131K	P4-M3, p4-m3	10	e_full	39.4	0.909931	43.3	4.72622
Laurasiatheria	Erinaceidae	Erinaceus		UMZC E5131S	P4-M3, p4-m3	10	e_full	40.6	0.937644
Laurasiatheria	Erinaceidae	Erinaceus		UMZC E5131O	P4-M3, p4-m3	10	e_full	42.3	0.976905
Laurasiatheria	Erinaceidae	Erinaceus		UMZC E5131H	P4-M3, p4-m3	10	e_full	43.2	0.997691
Laurasiatheria	Erinaceidae	Erinaceus		UMZC E5131P	P4-M3, p4-m3	10	e_full	44.5	1.02771
Laurasiatheria	Erinaceidae	Erinaceus		UMZC E5131R	P4-M3	10	e_full		0
Laurasiatheria	Erinaceidae	Erinaceus		UMZC 2007.1.16	P4-M3, p4-m3	10	e_full	43.5	1.00462
Laurasiatheria	Erinaceidae	Erinaceus		UMZC E5131X	P4-M3, p4-m3	10	e_full	43.4	1.00231
Laurasiatheria	Erinaceidae	Erinaceus		UMZC E5131W	P4-M3, p4-m3	10	e_full	40.8	0.942263
Laurasiatheria	Erinaceidae	Erinaceus		UMZC E5131Q	P4-M3, p4-m3	10	e_full	45.8	1.05774
Laurasiatheria	Erinaceidae	Erinaceus		UMZC E5131G	P4-M3, p4-m3	10	e_full	42.5	0.981524
Laurasiatheria	Erinaceidae	Erinaceus		UMZC 2007.1.14	p4-m3	10	e_full	44	1.01617
Laurasiatheria	Erinaceidae	Erinaceus		UMZC E5131N	P4-M3, p4-m3	10	e_full	46.1	1.06467
Laurasiatheria	Erinaceidae	Erinaceus		UMZC E5131J	P4-M3, p4-m3	10	e_full
Laurasiatheria	Carnivora	Otocyon	megalotis	ZMB 65772	only deciduals P and p, P1 and p1 about to erupt	0	a_none	49.1	0.577307			female	Kang, Kalahari; L. Schultze
Laurasiatheria	Carnivora	Otocyon	megalotis	ZMB 36555	P1, dP2-4; p1, dp2-4	0	a_none	55.7	0.654909				Gesandtschaftsgarten in Addis Abbeba; Dr. F. Weiss.
Laurasiatheria	Carnivora	Otocyon	megalotis	ZMB 65777	P1, dP2-4, M1; p1, dp2-4, M1-M2	2.72727	b_oneThird	66.4	0.780717				Malindi Pfanne, Caprivi Zipfel, Deutsch Südwest Afrika; Oblt. Kaufmann G.
Laurasiatheria	Carnivora	Otocyon	megalotis	ZMB uncat	P1, dP2-4, M1 (same stage as ZMB 65777 assumed)	2.72727	b_oneThird						Langheld
Laurasiatheria	Carnivora	Otocyon	megalotis	ZMB 65771	dP2-4, M1; p1, dp2-4, M1-M2	2.72727	b_oneThird	74.3	0.873604				Koes, Deutsch Südwest Afrika; Graf Spotneck; 25.II.1912
Laurasiatheria	Carnivora	Otocyon	megalotis	ZMB 65782	P1, dP2-4, M1-M2; p1, dp2-4, M1-M3	4.54545	c_half	76.5	0.899471				Dire Daua Gebiet, Abessinien; F. Konitzko; 15.IV.11
Laurasiatheria	Carnivora	Otocyon	megalotis	ZMB 40930	P1, dP2-4, M1-M2; p1, dp2-4, M1-M3	4.54545	c_half	71.1	0.835979				Ngdrena Njuki zw Meru nd Kilimandjaro, Deutsch Ost Afrika; Dr. Heck.
Laurasiatheria	Carnivora	Otocyon	megalotis	ZMB 65773	P1, P4, M1-M3; p1, p4, m1-m3	7.27273	d_twoThirds	75.3	0.885362				Okanjati bei Okawatuatjiwi, Deutsch Südwest Afrika; Schneider.
Laurasiatheria	Carnivora	Otocyon	megalotis	ZMB 86099	P1-P4, M1-M3; p1-p4, m1-m4	10	e_full	85.7	1.00764	85.05	4.46799		Selinge Bechwanah; Fritsch, 1865 (An 21940)
Laurasiatheria	Carnivora	Otocyon	megalotis	ZMB 41570	P1-P4, M1-M3; p1-p4, m1-m4	10	e_full	81.8	0.961787				Dire Daua, Abessinien; Zoologischer Garten, 2.3.1930
Laurasiatheria	Carnivora	Otocyon	megalotis	ZMB 34316	P1-P4, M1-M3; p1-p4, m1-m4	10	e_full	82.1	0.965315				Dire Daua Gebiet, Abessinien; F. Konitzko; 15.IV.11
Laurasiatheria	Carnivora	Otocyon	megalotis	ZMB 32050	P1-P4, M1-M3; p1-p4, m1-m4	10	e_full	91.2	1.07231				Hptm Steinhardt, L. Zukunisky; 4.5.1918
Laurasiatheria	Carnivora	Otocyon	megalotis	ZMB 14561	P1-P4, M1-M3; p1-p4, m1-m4	10	e_full	80.4	0.945326				Zoologischer Garten; Graf. Stillfried; 9.XI.09
Laurasiatheria	Carnivora	Otocyon	megalotis	ZMB 65808	P1-P4, M1-M3; p1-p4, m1-m4	10	e_full	78.8	0.926514				Lob Bene, südl. Kil. Noyaro; 27.III; Glauning
Laurasiatheria	Carnivora	Otocyon	megalotis	ZMB 46568	P1-P4, M1-M3; p1-p4, m1-m4	10	e_full	85.7	1.00764			female	Abessinien; Zoologischer Garten, 6.10.1934; Kissenerghis S.
Laurasiatheria	Carnivora	Otocyon	megalotis	ZMB 65775	P1-P4, M1-M3; p1-p4, m1-m4	10	e_full	88.6	1.04174			female	Gobalis, Deutsch Südwest-Afrika; Dr. Lübbert
Laurasiatheria	Carnivora	Otocyon	megalotis	ZMB 14558	P1-P4, M1-M3; p1-p4, m1-m4	10	e_full	85.6	1.00647			male	Zoologischer Garten; Graf. Stillfried; 2.XI.09
Laurasiatheria	Carnivora	Otocyon	megalotis	ZMB 14495	P1-P4, M1-M3; p1-p4, m1-m4	10	e_full	84.5	0.993533			male	Deutsch Südwest-Afrika; Graf. Stillfried S.S.; Z.G. 24.VII.09
Marsupialia	Didelphidae	Didelphis	marsupialis	ZMB 10423	dP3; dp3 ??	0	a_none	30.6	0.379182				San Pablo; S.W. Columbia; Hopke S.
Marsupialia	Didelphidae	Didelphis	marsupialis	ZMB 10422	dP3; dp3 ??	0	a_none	30	0.371747				San Pablo; S.W. Columbia; Hopke S.
Marsupialia	Didelphidae	Didelphis	marsupialis	ZMB 38260	P1-P2, dP3; p1-p2, dp3	1.66667	b_oneThird	36.1	0.447336				Cartago, Costa Rica; 11.5.1912; O. Garlepp
Marsupialia	Didelphidae	Didelphis	marsupialis	UMZC A4 9/8	P1-2,dP3,M1; p1-2,dp3,m1	3.33333	b_oneThird	37.4	0.463445
Marsupialia	Didelphidae	Didelphis	marsupialis	ZMB 38281	P1-P2, dP3, M1; p1-p2, dp3, m1-2	4.16667	c_half	44	0.545229				Cartago, Costa Rica; Garlepp
Marsupialia	Didelphidae	Didelphis	marsupialis	UMZC A4 9/11	P1-2,dP3,M1; p1-2,dp3,m1-2	4.16667	c_half	45.6	0.565056
Marsupialia	Didelphidae	Didelphis	marsupialis	UMZC A4 9/12	P1-2,dP3,M1; p1-2,dp3,m1-2	4.16667	c_half	45	0.557621
Marsupialia	Didelphidae	Didelphis	marsupialis	ZMB 37645	P1-P2, dP3, M1; p1-p2, dp3, m1-2	4.16667	c_half	44.6	0.552664			female	Barreira (an der Bahm Rio-Theresopolis) Brasilien; 27.3.1914; Dr. E. Bresslau S.G.
Marsupialia	Didelphidae	Didelphis	marsupialis	UMZC A4 9/10	P1-2,dP3,M1; p1-2,dp3,m1-2	4.16667	c_half	42.8	0.530359
Marsupialia	Didelphidae	Didelphis	marsupialis	ZMB 37577	P1-P2, dP3, M1; p1-p2, dp3, m1-2	4.16667	c_half	46.5	0.576208			female	Butantan bei Sao Paulo, Brasilien; 12.12.1913; Dr. E. Bresslau S. G.
Marsupialia	Didelphidae	Didelphis	marsupialis	ZMB 37580	P1-P2, dP3, M1; p1-p2, dp3, m1-2	4.16667	c_half	47.5	0.5886			female	Butantan bei Sao Paulo, Brasilien; 13.12.1913; Dr. E. Bresslau S. G.
Marsupialia	Didelphidae	Didelphis	marsupialis	ZMB 37639	P1-P2, dP3, M1; p1-p2, dp3, m1-2	4.16667	c_half	47.8	0.592317			female	Barreira (an der Bahm Rio-Theresopolis) Brasilien; 12.3.1914; Dr. E. Bresslau S.G.
Marsupialia	Didelphidae	Didelphis	marsupialis	ZMB 37571	P1-P2, dP3, M1; p1-p2, dp3, m1-2	4.16667	c_half	46.3	0.57373			female	Butantan bei Sao Paulo, Brasilien; 7.12.1913; Dr. E. Bresslau S. G.
Marsupialia	Didelphidae	Didelphis	marsupialis	ZMB 37575	P1-P2, dP3, M1; p1-p2, dp3, m1-2	4.16667	c_half	49.3	0.610905			male	Butantan bei Sao Paulo, Brasilien; Pr. Dr. E. Bresslau S. G.
Marsupialia	Didelphidae	Didelphis	marsupialis	ZMB 37587	P1-P2, dP3, M1; p1-p2, dp3, m1-2	4.16667	c_half	49.1	0.608426			female	Butantan bei Sao Paulo, Brasilien; 16.12.1913; Pr. E. Bresslau S. G.
Marsupialia	Didelphidae	Didelphis	marsupialis	ZMB 37581	P1-P2, dP3, M1; p1-p2, dp3, m1-2	4.16667	c_half	51.3	0.635688				Butantan bei Sao Paulo, Brasilien; 13.12.1913; Dr. E. Bresslau S. G.
Marsupialia	Didelphidae	Didelphis	marsupialis	ZMB 37591	P1-P2, dP3, M1; p1-p2, dp3, m1-2	4.16667	c_half	53	0.656753				Butantan bei Sao Paulo, Brasilien; 18.12.1913; Dr. E. Bresslau S. G.
Marsupialia	Didelphidae	Didelphis	marsupialis	ZMB 37582	P1-P2, dP3, M1; p1-p2, dp3, m1-2	4.16667	c_half	52.6	0.651797			female	Butantan bei Sao Paulo, Brasilien; 13.1.1914; Dr. E. Bresslau S. G.
Marsupialia	Didelphidae	Didelphis	marsupialis	ZMB 37583	P1-P2, dP3, M1; p1-p2, dp3, m1-2	4.16667	c_half	51.5	0.638166			female	Butantan bei Sao Paulo, Brasilien; 13.12.1913; Dr. E. Bresslau S. G.
Marsupialia	Didelphidae	Didelphis	marsupialis	ZMB 37610	P1-P2, dP3, M1; p1-p2, dp3, m1-2	4.16667	c_half	53.6	0.664188			female	Butantan bei Sao Paulo, Brasilien; 6.1.1914; Dr. E. Bresslau S. G.
Marsupialia	Didelphidae	Didelphis	marsupialis	ZMB 37628	P1-P2, dP3, M1; p1-p2, dp3, m1-2	4.16667	c_half	55.3	0.685254				Butantan bei Sao Paulo, Brasilien; 16.1.1913; Dr. E. Bresslau S. G.
Marsupialia	Didelphidae	Didelphis	marsupialis	ZMB 37578	P1-P2, dP3, M1; p1-p2, dp3, m1-2	4.16667	c_half	51.7	0.640644			female	Butantan bei Sao Paulo, Brasilien; 12.12.1913; Dr. E. Bresslau S. G.
Marsupialia	Didelphidae	Didelphis	marsupialis	ZMB 37599	P1-P2, dP3, M1; p1-p2, dp3, m1-2	4.16667	c_half	53.6	0.664188			male	Butantan bei Sao Paulo, Brasilien; 25.12.1913; Dr. E. Bresslau S. G.
Marsupialia	Didelphidae	Didelphis	marsupialis	ZMB 37609	P1-P2, dP3, M1; p1-p2, dp3, m1-2	4.16667	c_half	55.2	0.684015			male	Butantan bei Sao Paulo, Brasilien; 4.9.1914; Dr. E. Bresslau S. G.
Marsupialia	Didelphidae	Didelphis	marsupialis	ZMB 37600	P1-P2, dP3, M1; p1-p2, dp3, m1-2	4.16667	c_half	55.5	0.687732			female	Butantan bei Sao Paulo, Brasilien; 25.12.1913; Dr. E. Bresslau S. G.
Marsupialia	Didelphidae	Didelphis	marsupialis	ZMB 37608	P1-P2, dP3, M1; p1-p2, dp3, m1-2	4.16667	c_half	56.8	0.703841			male	Butantan bei Sao Paulo, Brasilien; 1.1.1914; Dr. E. Bresslau S. G.
Marsupialia	Didelphidae	Didelphis	marsupialis	ZMB 37630	P1-P2, dP3, M1; p1-p2, dp3, m1-2	4.16667	c_half	57.4	0.711276			female	Butantan bei Sao Paulo, Brasilien; 17.8.1913; Dr. E. Bresslau S. G.
Marsupialia	Didelphidae	Didelphis	marsupialis	ZMB 37648	P1-P2, dP3, M1; p1-p2, dp3, m1-3	5	c_half	53.4	0.66171			female	Therezopolis (am Nordwest abhang des Orgelgebirges), Brasilien; 8.4.1914; Dr. E. Bresslau S.G.
Marsupialia	Didelphidae	Didelphis	marsupialis	ZMB 38386	P1-P2, dP3, M1; p1-p2, dp3, m1-3	5	c_half	66	0.817844				Manacapuru, Rio Solimoes; Amazonas, Brasilien; 16.6.1924; J. Umlauff.
Marsupialia	Didelphidae	Didelphis	marsupialis	ZMB 37634	P1-P2, dP3, M1; p1-p2, dp3, m1-3	5	c_half	70	0.86741			male	Barreira (an der Bahm Rio-Theresopolis) Brasilien; 6.2.1914; Dr. E. Bresslau S.G.
Marsupialia	Didelphidae	Didelphis	marsupialis	ZMB 37588	P1-P2, dP3, M1-2; p1-p2, dp3, m1-3	5.83333	c_half	47.1	0.583643			female	Butantan bei Sao Paulo, Brasilien; 16.12.1913; Dr. E. Bresslau S. G.
Marsupialia	Didelphidae	Didelphis	marsupialis	ZMB 37611	P1-P2, dP3, M1-2; p1-p2, dp3, m1-3	5.83333	c_half	57.8	0.716233				Butantan bei Sao Paulo, Brasilien; 7.1.1914; Dr. E. Bresslau S. G.
Marsupialia	Didelphidae	Didelphis	marsupialis	ZMB 37629	P1-P2, dP3, M1-2; p1-p2, dp3, m1-3	5.83333	c_half	56.5	0.700124			female	Butantan bei Sao Paulo, Brasilien; 17.1.1914; Dr. E. Bresslau S. G.
Marsupialia	Didelphidae	Didelphis	marsupialis	ZMB 37627	P1-P2, dP3, M1-2; p1-p2, dp3, m1-3	5.83333	c_half	55.8	0.69145			male	Butantan bei Sao Paulo, Brasilien; Dr. E. Bresslau S. G.
Marsupialia	Didelphidae	Didelphis	marsupialis	ZMB 37650	P1-P2, dP3, M1-2; p1-p2, dp3, m1-3	5.83333	c_half	57.7	0.714994			female	Therezopolis (am Nordwest abhang des Orgelgebirges), Brasilien; 13.4.1914; Dr. E. Bresslau S.G.
Marsupialia	Didelphidae	Didelphis	marsupialis	ZMB 37653	P1-P2, dP3, M1-2; p1-p2, dp3, m1-3	5.83333	c_half	59	0.731103			female	Therezopolis (am Nordwest abhang des Orgelgebirges), Brasilien; 25.4.1914; Dr. E. Bresslau S.G.
Marsupialia	Didelphidae	Didelphis	marsupialis	ZMB 37620	P1-P2, dP3, M1-2; p1-p2, dp3, m1-3	5.83333	c_half	55.7	0.690211			female	Butantan bei Sao Paulo, Brasilien; 15.1.1914; Dr. E. Bresslau S. G.
Marsupialia	Didelphidae	Didelphis	marsupialis	ZMB 37612	P1-P2, dP3, M1-2; p1-p2, dp3, m1-3	5.83333	c_half	59.8	0.741016			female	Butantan bei Sao Paulo, Brasilien; 7.1.1914; Dr. E. Bresslau S. G.
Marsupialia	Didelphidae	Didelphis	marsupialis	ZMB 37615	P1-P2, dP3, M1-2; p1-p2, dp3, m1-3	5.83333	c_half	56.4	0.698885			male	Butantan bei Sao Paulo, Brasilien; 13.1.1914; Dr. E. Bresslau S. G.
Marsupialia	Didelphidae	Didelphis	marsupialis	ZMB 37613	P1-P2, dP3, M1-2; p1-p2, dp3, m1-3	5.83333	c_half	60.4	0.748451			female	Butantan bei Sao Paulo, Brasilien; 8.1.1914; Dr. E. Bresslau S. G.
Marsupialia	Didelphidae	Didelphis	marsupialis	ZMB 37649	P1-P2, dP3, M1-2; p1-p2, dp3, m1-3	5.83333	c_half	60	0.743494			female	Therezopolis (am Nordwest abhang des Orgelgebirges), Brasilien; 11.4.1914; Dr. E. Bresslau S.G.
Marsupialia	Didelphidae	Didelphis	marsupialis	ZMB 37652	P1-P2, dP3, M1-2; p1-p2, dp3, m1-3	5.83333	c_half	60.3	0.747212			female	Therezopolis (am Nordwest abhang des Orgelgebirges), Brasilien; 25.4.1914; Dr. E. Bresslau S.G.
Marsupialia	Didelphidae	Didelphis	marsupialis	ZMB 37651	P1-P2, dP3, M1-2; p1-p2, dp3, m1-3	5.83333	c_half	61.8	0.765799			male	Therezopolis (am Nordwest abhang des Orgelgebirges), Brasilien; 15.4.1914; Dr. E. Bresslau S.G.
Marsupialia	Didelphidae	Didelphis	marsupialis	ZMB 37614	P1-P2, dP3, M1-2; p1-p2, dp3, m1-3	5.83333	c_half	59.1	0.732342			female	Butantan bei Sao Paulo, Brasilien; 9.1.1914; Dr. E. Bresslau S. G.
Marsupialia	Didelphidae	Didelphis	marsupialis	ZMB 38287	P1-P2, dP3, M1-2; p1-p2, dp3, m1-3	5.83333	c_half	67.5	0.836431				Costa Rica; Hoffmann
Marsupialia	Didelphidae	Didelphis	marsupialis	ZMB 41021	P1-P2, dP3, M1-2; p1-p2, dp3, m1-3	5.83333	c_half	69.2	0.857497				Colomba, Dep. Queral, temango Guatemala; G. Koehler
Marsupialia	Didelphidae	Didelphis	marsupialis	ZMB 38313	P1-P2, dP3, M1-2; p1-p2, dp3, m1-3	5.83333	c_half	61.8	0.765799				Guatemala, Finca la Providencia; S. Cristobal, Verapaz; H. Rolle
Marsupialia	Didelphidae	Didelphis	marsupialis	ZMB 38385	P1-P2, dP3, M1-3; p1-p2, dp3, m1-4	7.5	d_twoThirds	66.7	0.826518			female	Manacapuru, Rio Solimoes; Amazonas, Brasilien; 27.6.1924; J. Umlauff. W. Erhardt
Marsupialia	Didelphidae	Didelphis	marsupialis	ZMB 37641	P1-P2, dP3, M1-3; p1-p2, dp3, m1-4	7.5	d_twoThirds	87.7	1.08674			male	Barreira (an der Bahm Rio-Theresopolis) Brasilien; 17.3.1914; Dr. E. Bresslau S.G.
Marsupialia	Didelphidae	Didelphis	marsupialis	ZMB 37663	P1-P3, M1-3; p1-p2, m1-4	8.33333	d_twoThirds	60.7	0.752169			male	Recife, Pernamburo, Brasilien; 3.6.1914; Dr. E. Bresslau S. G.
Marsupialia	Didelphidae	Didelphis	marsupialis	ZMB 2603	P1-P3, M1-3; p1-p2, m1-4	8.33333	d_twoThirds	86.3	1.06939			male	Costa Rica; Hoffmann
Marsupialia	Didelphidae	Didelphis	marsupialis	ZMB 60547	P1-P3, M1-3; p1-p2, m1-4	8.33333	d_twoThirds	85.4	1.05824				Mexiko
Marsupialia	Didelphidae	Didelphis	marsupialis	UMZC A4 9/2	P1-3,M1-3; p1-3,m1-4 (upper M4 not fully erupted)	9.16667	d_twoThirds	65.9	0.816605
Marsupialia	Didelphidae	Didelphis	marsupialis	UMZC A4 9/1	U&L P1-3, M1-4	10	e_full	75.3	0.933086	80.7	11.0198
Marsupialia	Didelphidae	Didelphis	marsupialis	ZMB 37622	U&L P1-3, M1-4	10	e_full	77.8	0.964064			female	Butantan bei Sao Paulo, Brasilien; 15.1.1914; Dr. E. Bresslau S. G.
Marsupialia	Didelphidae	Didelphis	marsupialis	ZMB 37644	U&L P1-3, M1-4	10	e_full	79	0.978934			male	Barreira (an der Bahm Rio-Theresopolis) Brasilien; 17.3.1914; Dr. E. Bresslau S.G.
Marsupialia	Didelphidae	Didelphis	marsupialis	ZMB 38264	U&L P1-3, M1-4	10	e_full	79.8	0.988848			male	Brasilien; Anat. Sammlg. G.; v; Olfers S.
Marsupialia	Didelphidae	Didelphis	marsupialis	ZMB 38273	U&L P1-3, M1-4	10	e_full	80.7	1				Pachitea, Muanuco; Peru, 19.11.1903; O. Garlepp
Marsupialia	Didelphidae	Didelphis	marsupialis	ZMB 47960	U&L P1-3, M1-4	10	e_full	87.6	1.0855				Padaria, Rio Jary, Brasilien; 13.7.1936; O. Schutz-Kampfhenkel S.G.
Marsupialia	Didelphidae	Didelphis	marsupialis	ZMB 40839	U&L P1-3, M1-4	10	e_full	86.3	1.06939			female	Incachaca, Cochabamba, Bolivia; 5.9.1928; Neumann V.
Marsupialia	Didelphidae	Didelphis	marsupialis	ZMB 38267	U&L P1-3, M1-4	10	e_full	81.9	1.01487			male	Rio Samina; Loreto, Peru; Bluntschli
Marsupialia	Didelphidae	Didelphis	marsupialis	ZMB 26551	U&L P1-3, M1-4	10	e_full	106.2	1.31599				Costa Rica; Carmiol S.V.
